# Supplementary material for: Organophosphorus Pesticides Management Strategies: Prohibition and Restriction Multi-Category Multi-Class Models, Environmental Transformation Risks, and Special Attention List
Source: Toxics. 2024 Dec 26;13(1):16. doi: 10.3390/toxics13010016 (PMC11768814; doi:10.3390/toxics13010016)
Supplement: Supplementary file 1 [file toxics-13-00016-s001.zip]

Archive with 2 entries (2 files):
- Supplementary Tables.xlsx
- toxics-3308695-supplementary.pdf
