# Supplementary material for: Organophosphorus Pesticides Management Strategies: Prohibition and Restriction Multi-Category Multi-Class Models, Environmental Transformation Risks, and Special Attention List
Source: Toxics. 2024 Dec 26;13(1):16. doi: 10.3390/toxics13010016 (PMC11768814; doi:10.3390/toxics13010016)
Supplement: Supplementary file 1 [file toxics-13-00016-s001.zip › Supplementary Tables.xlsx]

## Sheet: Table S1
The range of hyperparameter values tested and the selected values in this study
Model	Hyperparameter	Values	Range
Random forest	n_estimators	100	10-1000
	max_depth	None	3-50
	min_samples_split	2	2-20
	min_samples_leaf	1	1-10
XGBoost	n_estimators	50	50-1000
	learning_rate	0.01	0.01-0.3
	min_child_weight	5	1-10
	subsample	0.6	0.5-1
	max_depth	3	3-10
	use_label_encode	FALSE	-
	eval_metric	Mlogloss	-
Artificial neural network	hidden_layer_sizes	(50,)	-
	activation	Tanh	-
	solver	Sgd	-
	alpha	0.0001	0.000001-1
	learning_rate_init	0.001	0.000001-1
	max_iter	200	1-100
Complement naive bayes	alpha	2	0-10
	fit_prior	TRUE	-
	norm	FALSE	-
Gradient boosting machine	n_estimators	50	50-100
	learning_rate	0.01	0.01-0.3
	max_depth	3	3-10
	min_samples_split	2	2-1000
	min_samples_leaf	1	1-50
	subsample	1	0.5-1.0
K-nearest neighbors	n_neighbors	3	1-50
	leaf_size	30	10-100
	weights	Uniform	-
	algorithm	Auto	-
Logistic regression	penalty	L2	-
	C	0.01	0.0001-10
	solver	Sag	-
	max_iter	200	10-1000
Support vector machines	C	1	0.001-1000
	kernel	Rbf	-
	probability	TRUE	-
	gamma	Scale	-

## Sheet: Table S2
Rec_Id	CHEMICAL NAME	EPA REGISTERED	EU REGISTERED
PRI1259	Anilofos	No	No
PRI1358	Azamethiphos	No	No
PRI1362	Azinphos-ethyl	No	No
PRI1711	Bromophos	No	No
PRI1712	Bromophos-ethyl	No	No
PRI1894	Carbophenothion	No	No
PRI2053	Chlorpyrifos-methyl	No	No
PRI2058	Chlorthiophos (mixture of isomers)	No	No
PRI2490	Demeton-S-methyl (mixture)	No	No
PRI2491	Demeton-S-methyl sulfone	No	No
PRI2534	Dialifor	No	No
PRI2737	Dimethoate-ethyl	No	No
PRI2871	Ditalimfos	No	No
PRI2964	Edifenphos	No	No
PRI3063	Ethion	No	No
PRI3150	Etrimfos	No	No
PRI3359	Formothion	No	No
PRI3521	Heptenophos	No	No
PRI3666	Iodofenfos	No	No
PRI4008	Mecarbam	No	No
PRI4046	Merphos	No	No
PRI4069	Methacrifos	No	No
PRI4946	Phosalone	No	No
PRI5031	Pirimiphos ethyl	No	No
PRI5426	Prothoate	No	No
PRI5572	Ronnel	No	No
PRI6230	Thiometon	No	No
PRI6348	Trichloronat	No	No
PRI38325	isofenphos-methyl	No	No

## Sheet: Table S3
Name	smiles	BCF	IGC50	LC50DM	LC50FM	hERG	hERG-10um	DILI	Ames	ROA	FDAMDD	SkinSen	Carcinogenicity	EC	EI	Respiratory	H-HT	Neurotoxicity-DI	Ototoxicity	Hematotoxicity	Nephrotoxicity-DI	Genotoxicity	RPMI-8226	A549	HEK293	Average toxicity	TOPSIS	Comprehensive toxicity
Fenthion	COP(=S)(OC)Oc1ccc(SC)c(C)c1	0.747766	0.495853	0.383179	0.521525	0.322423	0.658618	0.999892	0.176387	0.776924	0.904473	0.988248	0.0116868	0.998193	0.999577	0.993675	0.0539323	0.140162	0.000295048	0.245025	0.61242	0.99949	0.0626482	0.0625499	0.0795846	0.509772	0.358095	0.182547
Profenofos	CCCSP(=O)(OCC)Oc1ccc(Br)cc1Cl	0.894372	0.00806135	0.293908	0.0263788	0.209736	0.407759	0.994634	0.164227	0.976852	0.921859	0.997995	0.0313388	0.459558	0.982304	0.969298	0.0234899	0.132633	0.00178578	0.17519	0.891673	0.999985	0.00467486	0.356703	0.0621702	0.457774	0.262779	0.120294
Dichlorvos	COP(=O)(OC)OC=C(Cl)Cl	0.378714	0.627699	5.11153e-06	0.565798	0.00615139	0.231547	0.960299	0.961163	0.990635	0.982913	0.998228	0.929564	0.994307	0.999448	0.999981	0.430615	0.758858	0.0172286	0.564938	0.781278	0.999972	0.0183116	0.308955	0.109715	0.609013	0.500352	0.304721
Fosthiazate	CCOP(=O)(SC(C)CC)N1CCSC1=O	0.406488	0.421418	0.664871	0.489968	0.0146737	0.0949954	0.994301	0.285394	0.968331	0.753979	0.998892	0.0834166	0.0978947	0.928603	0.987242	0.107473	0.232357	0.00394612	0.357396	0.849554	0.999995	0.0014043	0.26661	0.097972	0.462799	0.252915	0.117049
Phenthoate	CCOC(=O)C(SP(=S)(OC)OC)c1ccccc1	0.538318	0.375474	0.514492	0.472916	0.203085	0.615112	0.945967	0.271718	0.650012	0.611824	0.838642	0.0429855	0.240765	0.984605	0.887478	0.0225372	0.111811	0.00335102	0.033081	0.0707352	0.996141	0.0184242	0.0221382	0.111373	0.399291	0.226568	0.0904666
Dipterex	COP(=O)(OC)C(O)C(Cl)(Cl)Cl	0.211389	0.873809	0	1	0.0427366	0.282044	0.00447302	0.460418	0.331853	0.0855781	0.918588	0.640957	0.840931	0.988745	0.928556	0.0875645	0.148109	0.0373763	0.139842	0.576536	0.0445387	0.0310496	0.00341016	0.0613031	0.364159	0.382663	0.13935
Phoxim	CCOP(=S)(OCC)O/N=C(\C#N)c1ccccc1	0.941115	0.451454	0.505606	0.514911	0.177305	0.601202	0.999063	0.309615	0.912767	0.97491	0.922272	0.00988414	0.773507	0.998859	0.995427	0.0259952	0.14819	0.00115966	0.0919518	0.765942	0.999995	0.00824457	0.114899	0.145898	0.516257	0.291233	0.150351
Quinalphos	CCOP(=S)(OCC)Oc1cnc2ccccc2n1	0.628192	0.519638	0.35261	0.544422	0.185815	0.607442	0.999942	0.306083	0.984268	0.990494	0.938372	0.00406291	0.708411	0.999618	0.998403	0.0205725	0.193237	0.000111685	0.139094	0.749997	1	0.00518162	0.150887	0.111791	0.505777	0.279589	0.14141
Fenitrothion	COP(=S)(OC)Oc1ccc([N+](=O)[O-])c(C)c1	0.610545	0.51733	0.28271	0.531983	0.250108	0.555703	0.999739	0.647111	0.820868	0.94404	0.989745	0.0140577	0.998746	0.99991	0.992193	0.0925455	0.00762208	0.00016038	0.192221	0.366926	1	0.0293507	0.0171905	0.0434347	0.49601	0.315299	0.156391
Malathion	CCOC(=O)CC(SP(=S)(OC)OC)C(=O)OCC	0.321398	0.674825	0.312201	0.668956	0.113147	0.594785	0.933599	0.138343	0.574715	0.450837	0.640556	0.0496006	0.395274	0.984052	0.919477	0.0125732	0.0890277	0.0036003	0.029605	0.0870174	0.998968	0.015545	0.00279344	0.0410006	0.377162	0.220292	0.0830858
Propetamphos	CCNP(=S)(OC)O/C(C)=C/C(=O)OC(C)C	0.225283	0.656927	0.717503	0.653101	0.0112569	0.296846	0.980014	0.450035	0.942951	0.824665	0.781475	0.585388	0.329483	0.962879	0.324763	0.91089	0.958721	0.0938678	0.371154	0.973034	0.999995	0.0211761	0.0908941	0.238979	0.558387	0.571843	0.31931
Dicrotophos	COP(=O)(OC)O/C(C)=C/C(=O)N(C)C	0.0203922	0.91738	0.807357	0.879799	0.0360942	0.114907	0.993474	0.433366	0.897113	0.870016	0.96264	0.309738	0.596462	0.990241	0.813467	0.116199	0.283714	0.00176945	0.258176	0.945112	0.999971	0.0182783	0.0174485	0.0171213	0.51251	0.311313	0.159551
Azinphos-methyl	COP(=S)(OC)SCn1nnc2ccccc2c1=O	0.426886	0.239729	0.577745	0.338965	0.30348	0.384527	0.98866	0.822611	0.909489	0.810647	0.966143	0.0488831	0.0126444	0.837998	0.933939	0.050601	0.165114	0.00761638	0.0569848	0.734108	0.999997	0.0561989	0.133794	0.294733	0.462562	0.316077	0.146205
EPN	CCOP(=S)(Oc1ccc([N+](=O)[O-])cc1)c1ccccc1	0.89263	0.174623	0.319476	0.238044	0.178928	0.680005	0.999999	0.713952	0.990454	0.989013	0.998278	0.020013	0.934389	0.999963	0.997223	0.0266302	0.011113	7.27917e-05	0.0541713	0.103954	1	0.0103722	0.216647	0.568268	0.504926	0.326736	0.164978
Pyrazophos	CCOC(=O)c1cn2nc(OP(=S)(OCC)OCC)cc2nc1C	0.536973	0.50516	0.388259	0.517203	0.165547	0.564981	0.99989	0.167321	0.839274	0.938795	0.517434	0.0321662	0.0126151	0.988525	0.960047	0.01845	0.0701098	0.00104463	0.0412389	0.589159	0.999999	0.00562253	0.0608438	0.091101	0.417157	0.213174	0.0889268
Pyraclofos	CCCSP(=O)(OCC)Oc1cnn(-c2ccc(Cl)cc2)c1	0.677852	0.154712	0.486409	0.254496	0.314538	0.34176	0.998247	0.219751	0.979117	0.938475	0.978525	0.0362037	0.00520656	0.909983	0.979099	0.0452291	0.432763	0.0020697	0.203535	0.989799	1	0.00384199	0.475594	0.177525	0.483531	0.286285	0.138428
Propaphos	CCCOP(=O)(OCCC)Oc1ccc(SC)cc1	0.506351	0.406063	0.709333	0.512972	0.203878	0.371306	0.999996	0.0510453	0.978819	0.988876	0.901227	0.495211	0.157606	0.997472	0.995902	0.28452	0.831117	0.00698854	0.773083	0.999629	0.999999	0.00752607	0.423969	0.879009	0.603412	0.461472	0.278458
Prothiofos	CCCSP(=S)(OCC)Oc1ccc(Cl)cc1Cl	1	0.186815	0.136677	0.13247	0.691608	0.747483	0.99939	0.183243	0.95384	0.9313	0.992564	0.00877199	0.877603	0.987365	0.994031	0.0185961	0.223769	0.00133154	0.117911	0.612076	0.999981	0.0107592	0.43853	0.300469	0.522774	0.356238	0.186232
Dichlofenthion	CCOP(=S)(OCC)Oc1ccc(Cl)cc1Cl	0.938901	0.274716	0.137962	0.220991	0.452096	0.808726	0.999613	0.1237	0.899564	0.920139	0.969413	0.0101223	0.991441	0.998236	0.994898	0.0155094	0.0593443	0.00033266	0.141945	0.725385	0.999894	0.00539754	0.447611	0.118291	0.510593	0.331817	0.169423
Pyridiphenthion	CCOP(=S)(OCC)Oc1ccc(=O)n(-c2ccccc2)n1	0.269958	0.447095	0.507622	0.514714	0.20798	0.595787	0.999786	0.334319	0.907399	0.964156	0.874083	0.0192287	0.583941	0.998007	0.993931	0.0353513	0.244763	0.000293627	0.155944	0.710733	1	0.00520463	0.110996	0.09256	0.482244	0.264686	0.127643
Fosthietan	CCOP(=O)(N=C1SCS1)OCC	0.450341	0.204302	0.606319	0.327466	0.0407027	0.479595	0.998978	0.864423	0.981956	0.930244	0.999876	0.238537	0.0596604	0.952521	0.929114	0.11124	0.0725593	0.00306879	0.405689	0.975036	0.999975	0.00370582	0.676087	0.207135	0.521605	0.328861	0.171536
Tebupirimfos	OP(O)(O)=S	0	1	1	0.991463	0.0145109	0.0391566	0.470821	0.00508918	0.0104278	0.453088	0.342891	0.117467	0.993993	0.99549	0.983744	0.422722	0.000975746	0.0726984	0.0559137	0.951945	0.234581	0.0174188	8.34323e-06	0.000752574	0.382298	0.404718	0.154723
Chlorfenvinphos	CCOP(=O)(OCC)O/C(=C/Cl)c1ccc(Cl)cc1Cl	0.434055	0.295233	0.686354	0.415101	0.125451	0.696204	0.997416	0.538866	0.984109	0.990074	0.990546	0.525599	0.0035011	0.884397	0.990905	0.183668	0.540627	0.0170618	0.568087	0.992955	0.999937	0.00366321	0.959595	0.732368	0.606491	0.46477	0.281879
Diazinon	CCOP(=S)(OCC)Oc1cc(C)nc(C(C)C)n1	0.579931	0.593885	0.248225	0.539743	0.182571	0.577956	0.999829	0.212409	0.977196	0.979704	0.953651	0.0092756	0.895602	0.999412	0.997548	0.0238968	0.121231	0.000211418	0.133717	0.833952	0.999999	0.00818224	0.100388	0.0609796	0.501229	0.287977	0.144342
Isoxathion	CCOP(=S)(OCC)Oc1cc(-c2ccccc2)on1	0.740783	0.363491	0.290738	0.411363	0.204983	0.65837	0.999993	0.256995	0.948693	0.984737	0.651387	0.0073294	0.0434433	0.994337	0.998194	0.171033	0.148276	0.00125885	0.325117	0.907003	1	0.00914218	0.324005	0.20368	0.485181	0.279677	0.135694
Azinphos-ethyl	CCOP(=S)(OCC)SCn1nnc2ccccc2c1=O	0.492492	0.0962282	0.512958	0.191876	0.493468	0.529668	0.997751	0.79561	0.973597	0.961061	0.917275	0.00704027	0.0126379	0.973589	0.981863	0.037066	0.154697	0.00197932	0.106388	0.987854	1	0.0099853	0.393399	0.294944	0.496809	0.3018	0.149937
Dibrom	COP(=O)(OC)OC(Br)C(Cl)(Cl)Br	0.348219	0.464948	0.562665	0.463673	0.00385788	0.341909	0.338585	0.836435	0.968855	0.873675	0.999998	0.878737	0.901147	0.999908	0.999947	0.000132253	0.243262	0.00170376	0.00983977	0.093792	0.980221	0.0148201	0.013958	0.610105	0.497933	0.397216	0.197787
Famphur	COP(=S)(OC)Oc1ccc(S(=O)(=O)N(C)C)cc1	0.206676	0.778963	0.63415	0.807778	0.315626	0.489386	0.999573	0.173451	0.833308	0.960138	0.892065	0.00989691	0.995541	0.998996	0.993693	0.110758	0.13815	0.000219434	0.128985	0.489901	0.999988	0.0424042	0.00718094	0.0275289	0.501432	0.327914	0.164426
Phosalone	CCOP(=S)(OCC)SCn1c(=O)oc2cc(Cl)ccc21	0.550374	0.0636884	0.485026	0.159912	0.485306	0.48014	0.998454	0.446815	0.904488	0.908978	0.961806	0.0251964	0.065592	0.830459	0.977519	0.0494991	0.368021	0.00393973	0.092509	0.913642	1	0.0169975	0.462166	0.587959	0.49327	0.329535	0.16255
Heptenophos	COP(=O)(OC)OC1=C(Cl)C2C=CCC12	0.447093	0.554586	0.517818	0.593166	0.0113657	0.148396	0.992416	0.365888	0.852975	0.9338	0.911413	0.491156	0.988758	0.995042	0.963166	0.101107	0.257137	0.0011101	0.122496	0.735294	0.998893	0.0120423	0.0478384	0.0408038	0.50349	0.330141	0.166223
Acethion	CCOC(=O)CSP(=S)(OCC)OCC	0.428132	0.456205	0.554392	0.48321	0.131533	0.543214	0.99052	0.44378	0.881401	0.626112	0.975806	0.0436404	0.879159	0.997388	0.966761	0.00903267	0.0185986	0.00134343	0.0458897	0.524983	0.99988	0.00565622	0.0894612	0.100353	0.466519	0.272199	0.126986
Azamethiphos	COP(=O)(OC)SCn1c(=O)oc2cc(Cl)cnc21	0.321888	0.491268	0.670661	0.515956	0.151412	0.180417	0.99031	0.40949	0.795347	0.806935	0.924642	0.157974	0.00775442	0.508006	0.676978	0.249146	0.629006	0.0301735	0.238478	0.861392	0.999995	0.0343028	0.188611	0.225146	0.461054	0.349894	0.16132
Fhlorpyrifos-methyl	COP(=S)(OC)Oc1nc(Cl)c(Cl)cc1Cl	0.867269	0.315054	0.270034	0.310499	0.197489	0.495942	0.997904	0.121228	0.841797	0.892393	0.953006	0.0663493	0.997586	0.998689	0.987884	0.102585	0.199017	0.000952502	0.129962	0.740263	0.999624	0.0534122	0.0425936	0.0416959	0.484301	0.335703	0.162581
Pirimiphos-methyl	CCN(CC)c1nc(C)cc(OP(=S)(OC)OC)n1	0.463517	0.683654	0.0452666	0.659645	0.315688	0.553828	0.990585	0.194871	0.75694	0.881797	0.864206	0.0228061	0.972885	0.998723	0.988238	0.0899218	0.382512	0.00045255	0.157676	0.624703	0.999915	0.0467546	0.0362232	0.0484185	0.490801	0.339068	0.166415
Thiometon	CCSCCSP(=S)(OC)OC	0.713952	0.538936	0.556731	0.61932	0.368527	0.568801	0.992699	0.597582	0.91539	0.726419	0.994135	0.0531474	0.586563	0.974165	0.925211	0.01976	0.0249689	0.00206855	0.0348937	0.896647	0.999977	0.0299401	0.0308496	0.0640104	0.509779	0.301775	0.153839
Phosphocarb	CCCSP(=O)(OCC)Oc1ccccc1OC(=O)NC	0.26567	0.486	0.587186	0.482142	0.0266532	0.0560538	0.961321	0.79325	0.999872	0.855246	0.99623	0.00565081	1.80169e-05	0.0715285	0.991325	0.00638414	0.609831	0.00155606	0.0525629	0.987919	1	0.00182275	0.100496	0.0108993	0.431234	0.258455	0.111455
Sulprofos	CCCSP(=S)(OCC)Oc1ccc(SC)cc1	0.877151	0.373816	0.298802	0.380871	0.696302	0.632928	0.999991	0.113784	0.980961	0.972684	0.998326	0.00117939	0.986952	0.999541	0.999799	0.00708828	0.36103	0.000282446	0.188375	0.711433	0.999997	0.0222485	0.295605	0.321861	0.550875	0.370845	0.204289
Chlormephos	CCOP(=S)(OCC)SCCl	0.811904	0.42724	0.47232	0.495909	0.339834	0.338255	0.999843	0.308059	0.999358	0.988518	0.992976	0.000151906	0.9471	0.999673	0.999991	0.00388069	0.110263	5.8965e-05	0.0526872	0.989087	1	0.00142417	0.349433	0.0604896	0.528686	0.309859	0.163818
Chlorethoxyfos	CCOP(=S)(OCC)OC(Cl)C(Cl)(Cl)Cl	0.879301	0.385381	0.445888	0.406193	0.0173334	0.52882	0.230519	0.739693	0.915714	0.359424	0.999823	0.320352	0.600421	0.999105	0.999619	0.000425725	0.00689301	0.000708224	0.0832416	0.686374	0.980961	0.00733529	0.138122	0.217686	0.456222	0.290339	0.132459
Isophenphos	CCOP(=S)(NC(C)C)Oc1ccccc1C(=O)OC(C)C	0.617841	0.421815	0.571453	0.520816	0.0531942	0.597737	0.999425	0.377243	0.963235	0.84174	0.193113	0.177249	0.00390065	0.988502	0.811338	0.184459	0.873712	0.00256384	0.0431131	0.469591	1	0.00484094	0.0332327	0.665258	0.47564	0.334624	0.159161
Mecarbam	CCOC(=O)N(C)C(=O)CSP(=S)(OCC)OCC	0.102531	0.673571	0.720311	0.676726	0.31742	0.400817	0.998296	0.503291	0.949597	0.897591	0.937786	0.013885	0.0398378	0.97698	0.979957	0.0150831	0.0629069	0.00143561	0.0415372	0.903512	0.999997	0.00690995	0.165973	0.139324	0.48022	0.254523	0.122227
Naftalofos	CCOP(=O)(OCC)ON1C(=O)c2cccc3cccc(c23)C1=O	0.420719	0.315983	0.639874	0.43656	0.0735586	0.676852	0.999966	0.928552	0.977184	0.937525	0.998491	0.554837	0.000960378	0.98415	0.958187	0.0188841	0.436467	0.000864728	0.753762	0.982231	1	0.000879365	0.461255	0.323802	0.578398	0.395877	0.228974
Tetrachlorvinphos	COP(=O)(OC)O/C(=C\Cl)c1cc(Cl)c(Cl)cc1Cl	0.613228	0.253687	0.707516	0.420471	0.00759254	0.415239	0.99994	0.425872	0.999111	0.996877	0.999985	0.937963	7.17465e-05	0.84556	0.992953	0.584418	0.980099	0.014619	0.637673	0.9991	1	0.00531729	0.951303	0.759916	0.647855	0.541337	0.350708
Cyanophos	COP(=S)(OC)Oc1ccc(C#N)cc1	0.457554	0.692506	0.472782	0.753915	0.614742	0.68476	0.99625	0.232892	0.811395	0.967689	0.938329	0.00930237	0.997566	0.999608	0.938343	0.266126	0.128696	0.000800269	0.093941	0.872186	0.999975	0.0362366	0.0253915	0.0316949	0.542612	0.361498	0.196153
Temephos	COP(=S)(OC)Oc1ccc(Sc2ccc(OP(=S)(OC)OC)cc2)cc1	0.658542	0.662169	0.511786	0.75251	0.722177	0.730102	1	0.104452	0.885561	0.995041	0.999704	6.62353e-05	0.999719	0.99999	0.999993	0.0151004	0.0177014	1.74479e-07	0.0759643	0.849116	1	0.0447448	0.037188	0.0224142	0.545168	0.36244	0.197591
Mevinphos	COC(=O)/C=C(\C)OP(=O)(OC)OC	0.146219	0.793223	0.697305	0.769615	0.0364063	0.258854	0.991938	0.424146	0.891345	0.921274	0.971253	0.262305	0.878305	0.992508	0.778809	0.146081	0.37967	0.00176515	0.179358	0.887372	0.999775	0.0165762	0.0316133	0.0176287	0.519723	0.322803	0.167768
Fensulfothion	CCOP(=S)(OCC)Oc1ccc([S+](C)[O-])cc1	0.670916	0.54124	0.393128	0.568773	0.179868	0.563824	0.999983	0.140386	0.996943	0.998477	0.999988	0.00382841	0.999937	0.999992	0.999976	0.0303071	0.00225278	6.51598e-06	0.0733086	0.353439	1	0.00106221	0.000491111	0.0117108	0.48041	0.280379	0.134697
Vamidothion	CNC(=O)C(C)SCCSP(=O)(OC)OC	0.109614	0.688344	0.677341	0.70443	0.060739	0.111741	0.974579	0.864386	0.990914	0.562257	0.984211	0.0112022	4.67516e-05	0.109142	0.611625	0.0299039	0.0399047	0.0135785	0.170161	0.995652	1	0.00396261	0.0678176	0.0237769	0.408555	0.247258	0.101018
Phosemet	CCOP(=S)(OCC)SC[S+]([O-])CC	0.582673	0.290596	0.512292	0.343948	0.0480337	0.143581	0.970332	0.920014	0.95707	0.989037	0.998589	0.158065	0.0961431	0.97978	0.994265	0.0400828	0.00498917	0.000693307	0.0544556	0.751494	1	0.0102658	0.0247323	0.275467	0.464442	0.254523	0.118211
Oxydemeton-methyl	CC[S+]([O-])CCSP(=O)(OC)OC	0.0606769	0.966863	0.709174	0.992018	0.0374005	0.0745912	0.967329	0.883783	0.985111	0.989712	0.999921	0.108145	0.0278735	0.84405	0.988183	0.100434	0.0124948	0.0011658	0.025113	0.957194	1	0.0196777	0.00109853	0.117558	0.494565	0.275741	0.136372
Disulfoton	CCOP(=S)(OCC)SCCSCC	0.849223	0.468998	0.577978	0.567333	0.569533	0.675494	0.996182	0.686114	0.983547	0.827853	0.98874	0.0040897	0.406437	0.989427	0.985894	0.00861127	0.0251116	0.000583183	0.0733808	0.996973	0.999999	0.00416446	0.176888	0.0486479	0.537967	0.307465	0.165406
Ethion	CCOP(=S)(OCC)SCSP(=S)(OCC)OCC	0.632958	0	0.255069	0	0.739194	0.811175	0.999958	0.842946	0.998386	0.997602	0.997106	0.000206494	0.0807602	0.998739	0.999166	0.000794441	0.00819379	1.05268e-05	0.0239732	0.999413	1	0.00132038	0.88338	0.17343	0.518491	0.353473	0.183272
Thionazin	CCOP(=S)(OCC)Oc1cnccn1	0.562192	0.642181	0.340671	0.628096	0.188908	0.493835	0.999129	0.233386	0.945182	0.893734	0.977861	0.0137436	0.861736	0.999065	0.995451	0.0226942	0.0449826	0.000336617	0.123633	0.475105	0.999983	0.00947444	0.0631726	0.0309886	0.481064	0.275279	0.132427
Kitazine	CCOP(=O)(OCC)SCc1ccccc1	0.506739	0.257287	0.6042	0.381081	0.099403	0.340924	0.969516	0.424502	0.883448	0.928644	0.964313	0.0131326	0.358254	0.99266	0.899707	0.0391881	0.0968285	0.00152024	0.175857	0.844036	0.999882	0.00529059	0.215151	0.0670931	0.461194	0.240625	0.110975

## Sheet: Table S4
Banned	smiles	BCF	IGC50	LC50DM	LC50FM	hERG	hERG-10um	DILI	Ames	ROA	FDAMDD	SkinSen	Carcinogenicity	EC	EI	Respiratory	H-HT	Neurotoxicity-DI	Ototoxicity	Hematotoxicity	Nephrotoxicity-DI	Genotoxicity	RPMI-8226	A549	HEK293	Total toxicity	Average toxicity	TOPSIS	Comprehensive toxicity
Methamidophos	COP(=O)(O)SC	0.114196	0.63803	0.618072	0.49531	0.0347247	0.0658933	0.786925	0.282062	0.882385	0.314592	0.932236	0.104595	0.249406	0.923584	0.849471	0.207563	0.02357	0.025838	0.152129	0.775354	0.999799	0.020086	0.0259098	0.0239338	9.54567	0.397736	0.244319	0.0971743
	COP(N)(=O)S	0.232664	0.590184	0.475529	0.525429	6.62317e-05	0.00494584	0.904971	0.0248166	0.673488	0.00814171	0.999666	0.780248	0.932235	0.999152	0.999751	0.998233	0.425895	0.0325969	0.976099	0.999973	0.999893	0.00105284	1.99189e-06	0.000187633	12.5852	0.524384	0.397454	0.208419
Parathion	CCOP(O)(=S)OCC	0.3247	0.552593	0.502925	0.496304	0.069676	0.208925	0.839543	0.063887	0.27083	0.420439	0.685373	0.0525792	0.995106	0.99867	0.975069	0.06444	0.0046418	0.00221468	0.102633	0.456767	0.964628	0.012332	0.0151733	0.0088968	9.08835	0.378681	0.256909	0.0972867
	CCOP(=S)(OCC)Oc1ccc(NO)cc1	0.609889	0.376763	0.179945	0.335506	0.452043	0.361193	0.999965	0.734016	0.97815	0.973817	0.978179	0.00384372	0.573015	0.999571	0.999574	0.0597702	0.0723458	0.000125207	0.374381	0.948172	1	0.0129918	0.0979531	0.164161	12.2854	0.51189	0.367198	0.187965
	CCOP(=S)(OCC)Oc1ccc(N)cc1	0.567589	0.376611	0.226711	0.380226	0.248571	0.486875	0.999726	0.455898	0.976498	0.975935	0.953739	0.00323566	0.993606	0.999962	0.999875	0.0113026	0.543019	0.000110549	0.240444	0.749208	1	0.00603145	0.0455095	0.0630345	12.3037	0.512655	0.363245	0.186219
Methyl parathion	COP(=S)(OC)Oc1ccc(NO)cc1	0.458606	0.4682	0.296162	0.43779	0.360208	0.322937	0.999446	0.827314	0.826497	0.86352	0.97989	0.0208845	0.781659	0.99904	0.99158	0.198262	0.0766867	0.000240016	0.293638	0.79161	0.999999	0.0664785	0.0118906	0.0784896	12.151	0.506293	0.369763	0.187208
	COP(=S)(OC)Oc1ccc(N)cc1	0.430779	0.478684	0.334233	0.478329	0.180192	0.444422	0.99518	0.58806	0.817177	0.865728	0.958508	0.0174713	0.997726	0.99991	0.997316	0.0410781	0.543135	0.00021151	0.181742	0.3834	0.999995	0.031967	0.00552307	0.0276051	11.7984	0.491599	0.350062	0.17209
Monocrotophos	COP(=O)(OC)OC(C)=CC(N)=O	0.0359078	0.695952	0.603918	0.608185	0.0448325	0.201227	0.989565	0.498895	0.72024	0.773652	0.919493	0.394563	0.352927	0.989518	0.728582	0.208809	0.40116	0.00272152	0.254781	0.672049	0.99987	0.0223783	0.0141056	0.015964	11.1493	0.464554	0.30883	0.143468
	CNC(=O)CC(C)=O	0.038927	0.841171	0.860529	0.810367	0.0265842	0.122548	0.184914	0.35807	0.347946	0.158931	0.72656	0.390609	0.285724	0.949775	0.403227	0.406915	0.61389	0.225949	0.330541	0.324967	0.628094	0.013195	0.00508972	0.0199403	9.07446	0.378103	0.310484	0.117395
	COP(=O)(OC)OC(C)=CC(=O)O	0.0649921	0.649042	0.653652	0.573399	0.0113071	0.0328682	0.995232	0.134715	0.667923	0.679253	0.971671	0.18957	0.959398	0.996689	0.84219	0.223059	0.0697905	0.00472104	0.27168	0.879813	0.995629	0.00958233	0.00247998	0.00285466	10.8815	0.453396	0.294745	0.133636
Phosphoric acid	CCN(CC)C(=O)C(Cl)C(C)=O	0.210388	0.410379	0.656488	0.493685	0.0383063	0.440086	0.0937424	0.657724	0.277457	0.11442	0.976612	0.409822	0.99303	0.983835	0.990158	0.227085	0.680358	0.10919	0.517029	0.436833	0.958514	0.0818227	0.0383225	0.252176	11.0475	0.460311	0.39947	0.183881
	CCNC(=O)C(Cl)=C(C)OP(=O)(OC)OC	0.14582	0.556733	0.43653	0.496412	0.0145084	0.111715	0.974188	0.670419	0.891571	0.896289	0.988833	0.360139	0.992124	0.997377	0.992296	0.18647	0.410021	0.00230175	0.285613	0.695636	0.999975	0.0105588	0.0372988	0.0174336	12.1703	0.507094	0.345151	0.175024
Fenamiphos	CCOP(=O)(NC(C)C)Oc1ccc(SC)c(CO)c1	0.265033	0.411825	0.508213	0.37213	0.0214949	0.225783	0.999078	0.794069	0.994208	0.977905	0.964917	0.946364	8.10675e-05	0.959721	0.958835	0.815946	0.985716	0.00609815	0.761838	0.999702	1	0.00196087	0.037315	0.824359	14.8326	0.618025	0.490272	0.303
	CCOP(=O)(NC(C)C)Oc1ccc([S+](C)[O-])c(C)c1	0.416324	0.376276	0.519756	0.370506	0.00601838	0.186565	0.998823	0.804886	0.999563	0.997828	0.999959	0.967086	0.0265299	0.998145	0.994956	0.877557	0.356711	0.000250894	0.473441	0.995818	1	0.000253918	8.42886e-05	0.321359	13.6887	0.570362	0.419684	0.239372
	CCOP(=O)(NC(C)C)Oc1ccc(S)c(C)c1	0.56879	0.226223	0.439679	0.256931	0.00101053	0.0444098	0.999877	0.894589	0.999244	0.537827	0.9991	0.795987	0.0636193	0.998837	0.99918	0.980589	0.963329	0.00152396	0.981491	0.99998	1	0.00149943	0.00708367	0.209616	13.9704	0.582101	0.44845	0.261043
	CSc1ccc(OP(=O)(O)NC(C)C)cc1C	0.241463	0.431212	0.553035	0.398249	0.0124055	0.152061	0.994665	0.512765	0.897063	0.882846	0.781263	0.954531	0.0644783	0.984354	0.907929	0.884526	0.97407	0.0448896	0.580556	0.992974	0.999951	0.0115972	0.00964742	0.581574	13.8481	0.577004	0.466973	0.269445
	CCOP(=O)(O)Oc1ccc(SC)c(C)c1	0.328459	0.39561	0.504554	0.35173	0.130267	0.453839	0.999209	0.114171	0.6924	0.880528	0.973319	0.229162	0.85926	0.996433	0.98986	0.209241	0.11904	0.00636811	0.338781	0.952218	0.995097	0.0301434	0.279709	0.205473	12.0349	0.501453	0.358973	0.180008
	CC(C)N	0.108122	0.711331	0.768353	0.698938	0.17682	0.43205	0.0101587	0.185831	0.829545	0.531586	0.89969	0.226816	0.995813	0.926405	0.968749	0.398322	0.762655	0.396784	0.359771	0.0943661	0.141367	0.0481304	0.00823227	0.0426597	10.7225	0.446771	0.419556	0.187445
Fonofos	CCOP(O)(=S)CC	0.13233	0.643435	0.5512	0.615808	0.0237337	0.314569	0.892524	0.0764977	0.331816	0.467758	0.931652	0.0795474	0.999489	0.999764	0.978928	0.0762584	0.0104257	0.00372717	0.0332893	0.151951	0.785961	0.0107919	0.0419906	0.0157994	9.16925	0.382052	0.255652	0.0976723
	Sc1ccccc1	0.533893	0.00541946	0.46597	0.275509	0.00397012	0.223254	0.9861	0.315217	0.880029	0.000813409	0.999891	0.181823	0.999998	0.99998	0.999117	0.930932	0.483628	0.0657714	0.980207	0.978918	0.354064	0.0545185	0.031177	0.00547809	11.7557	0.48982	0.399288	0.195579
Phosfolan-methyl	COP(=O)(N=C1SCC[S+]1[O-])OC	0.328747	0.376239	0.470444	0.337849	0.0035763	0.0829294	0.983137	0.709646	0.935171	0.985313	1	0.352465	0.3661	0.98126	0.942742	0.215167	0.00116366	0.000596815	0.09629	0.132239	0.999999	0.00393488	0.00277595	0.128713	10.4365	0.434854	0.295727	0.128598
	COP(=O)(O)N=C1SCCS1	0.215517	0.425316	0.54049	0.383489	0.0158199	0.114274	0.97293	0.499732	0.817463	0.596042	0.999898	0.198245	0.404861	0.902389	0.881011	0.366948	0.0447674	0.0194663	0.233548	0.228346	0.995943	0.0116891	0.108987	0.148644	10.1258	0.421909	0.277984	0.117284
	N=C1SCCS1	0.316444	0.461429	0.574499	0.482299	0.00584685	0.266967	0.759271	0.37946	0.790947	0.196817	0.99993	0.317029	0.966121	0.962596	0.982078	0.359796	0.135774	0.234127	0.180292	0.0220034	0.361384	0.021153	0.0500575	0.273497	10.0998	0.420826	0.329481	0.138654
	COP(=O)(N=C(S)SCC=O)OC	0.294514	0.358096	0.477846	0.317697	0.00441368	0.0606837	0.998915	0.616982	0.884821	0.262914	0.99992	0.355684	0.193297	0.916898	0.903402	0.342137	0.0851457	0.00689572	0.402049	0.776371	0.999787	0.00422697	0.0120584	0.0398147	10.3146	0.429774	0.279203	0.119994
Cadusafos	CCOP(=O)(O)SC(C)CC	0.0955136	0.565312	0.617125	0.547381	0.0341329	0.105466	0.756155	0.134742	0.920349	0.321923	0.977648	0.0235762	0.517069	0.951233	0.951192	0.0775074	0.00577464	0.00490315	0.277511	0.879553	0.999892	0.00474754	0.0288231	0.0131728	9.8107	0.408779	0.249668	0.102059
	CCC(C)S	0.382525	0.471818	0.434921	0.490523	0.00461255	0.191369	0.941091	0.0719549	0.742713	0.000611492	0.999593	0.0298961	0.999965	0.999885	0.994501	0.924784	0.17043	0.226298	0.957353	0.856731	0.0102856	0.0431362	0.0210742	0.000774997	10.9668	0.456952	0.382365	0.174723
	CCOP(=O)(S)SC(C)CC	0.646613	0.323074	0.357735	0.325823	0.000479911	0.0205267	0.983644	0.0477274	0.965378	0.0113369	0.999983	0.159566	0.206686	0.945303	0.99978	0.797804	0.0129638	0.00369611	0.963278	0.996207	0.999987	0.000431545	0.000422175	0.00155013	10.77	0.44875	0.325088	0.145883
	CCC(C)=O	0.0591642	0.95563	0.953127	0.939864	0.0662941	0.432058	0.23528	0.415423	0.294674	0.188842	0.755875	0.671208	0.9941	0.997597	0.707186	0.428896	0.575977	0.216947	0.480745	0.162385	0.054786	0.0460185	0.0338118	0.0561611	10.7221	0.446752	0.389081	0.173823
Coumaphos	Cc1c(Cl)c(=O)oc2cc(O)ccc12	0.438866	0.23496	0.541289	0.34484	0.111813	0.443427	0.641888	0.617534	0.530753	0.647451	0.649931	0.867042	0.96776	0.997364	0.749636	0.464808	0.169896	0.105136	0.144906	0.0607546	0.822068	0.0458005	0.0925544	0.405804	11.0963	0.462345	0.405801	0.18762
	CCOP(O)(=S)OCC	0.3247	0.552593	0.502925	0.496304	0.069676	0.208925	0.839543	0.063887	0.27083	0.420439	0.685373	0.0525792	0.995106	0.99867	0.975069	0.06444	0.0046418	0.00221468	0.102633	0.456767	0.964628	0.012332	0.0151733	0.0088968	9.08835	0.378681	0.256909	0.0972867
	CCOP(=O)(OCC)Oc1ccc2c(C)c(Cl)c(=O)oc2c1	0.608621	0.0759109	0.275062	0.0885115	0.246196	0.431769	0.999766	0.492469	0.987353	0.993332	0.900086	0.227099	0.184787	0.996615	0.99531	0.059516	0.0678497	0.00050628	0.402829	0.971424	1	0.00302701	0.602653	0.189181	11.7999	0.491661	0.384754	0.189169
	CCOP(=S)(OCC)Oc1ccc2c(CO)c(Cl)c(=O)oc2c1	0.532831	0.317234	0.207824	0.256813	0.2005	0.350416	0.999922	0.197818	0.969406	0.995889	0.906186	0.00342668	0.958549	0.999787	0.999247	0.0105173	0.0315046	7.53563e-05	0.0814977	0.547469	1	0.00529434	0.0471162	0.0612479	10.6806	0.445024	0.313893	0.13969
Sulfotep	CCOP(=O)(OCC)OP(=S)(OCC)OCC	0.525358	0.217342	0.282855	0.164777	0.133177	0.763691	0.999742	0.461794	0.98031	0.994359	0.999003	0.025677	0.975166	0.999173	0.99824	0.000463206	0.00224972	1.1705e-05	0.160758	0.780628	1	0.000835213	0.449876	0.0850078	12.0005	0.500021	0.368279	0.184147
	CCOP(O)(=S)OP(=S)(OCC)OCC	0.608575	0.180526	0.240572	0.151651	0.111298	0.675864	0.997707	0.441173	0.948119	0.971691	0.988338	0.015621	0.991877	0.99947	0.997327	0.00203767	0.00329831	6.79319e-05	0.0792552	0.483769	0.999999	0.00428023	0.124652	0.0826315	11.0998	0.462492	0.330446	0.152829
	CCOP(O)(=S)OCC	0.3247	0.552593	0.502925	0.496304	0.069676	0.208925	0.839543	0.063887	0.27083	0.420439	0.685373	0.0525792	0.995106	0.99867	0.975069	0.06444	0.0046418	0.00221468	0.102633	0.456767	0.964628	0.012332	0.0151733	0.0088968	9.08835	0.378681	0.256909	0.0972867
Terbufos	CCOP(=O)(OCC)SCSC(C)(C)C	0.597305	0.165732	0.342963	0.153281	0.120332	0.173527	0.996118	0.498763	0.997642	0.914257	0.997237	0.00136505	0.0082912	0.987018	0.988855	0.023008	0.135125	0.000211674	0.280066	0.999672	1	0.000965717	0.559915	0.0253435	10.967	0.456958	0.341489	0.156046
	CCOP(=S)(OCC)SC[S+]([O-])C(C)(C)C	0.791116	0.118036	0.252694	0.0963341	0.0539542	0.128396	0.987885	0.973366	0.980609	0.992212	0.998947	0.0419348	0.00528212	0.973324	0.992545	0.0797209	0.0052048	0.000275788	0.0274326	0.899615	1	0.0253715	0.0345776	0.492921	10.9518	0.456323	0.343231	0.156624
	CC(C)(C)SC=O	0.0897923	0.68796	0.668358	0.631673	0.0312654	0.193176	0.885554	0.771256	0.499033	0.129975	0.993446	0.541761	0.974535	0.990678	0.836984	0.435773	0.258443	0.0662972	0.468215	0.323089	0.713628	0.0430116	0.0909162	0.135443	11.4603	0.477511	0.356369	0.17017
	CCOP(=S)(S)OCC	0.804326	0.373253	0.296349	0.346961	0.00056984	0.046263	0.99676	0.0607787	0.672469	0.0392008	0.999866	0.107106	0.994495	0.999512	0.99965	0.709815	0.00744543	0.00152411	0.793185	0.976968	0.997713	0.00104664	0.000568759	0.00159815	11.2274	0.467809	0.335046	0.156738
	CCOP(=S)(OCC)SC=O	0.707535	0.32235	0.346519	0.325741	0.110141	0.225452	0.997317	0.47808	0.975759	0.769046	0.975831	0.00529639	0.882859	0.997577	0.997291	0.0138975	0.0175839	0.000480623	0.124228	0.511405	1	0.00544588	0.0950448	0.0670704	10.952	0.456331	0.306045	0.139658
	CC(C)(C)S	0.363059	0.511053	0.480593	0.501476	0.000957306	0.205143	0.740149	0.022172	0.0892471	0.0135324	0.999983	0.622851	0.999974	0.999179	0.998528	0.945894	0.17094	0.431478	0.939112	0.943217	0.000153786	0.0172398	0.00610109	0.0127063	11.0147	0.458947	0.425919	0.195475
	CCOP(O)(=S)SCSC(C)(C)C	0.65102	0.167583	0.309748	0.149412	0.229878	0.189041	0.981464	0.49968	0.979667	0.716072	0.982475	0.000925562	0.240533	0.992066	0.993518	0.0171152	0.0339441	0.000784562	0.0295033	0.966868	0.999999	0.0106762	0.107178	0.0535372	10.3027	0.429279	0.293955	0.126189
	CCOP(O)(=S)OCC	0.3247	0.552593	0.502925	0.496304	0.069676	0.208925	0.839543	0.063887	0.27083	0.420439	0.685373	0.0525792	0.995106	0.99867	0.975069	0.06444	0.0046418	0.00221468	0.102633	0.456767	0.964628	0.012332	0.0151733	0.0088968	9.08835	0.378681	0.256909	0.0972867
	CC(C)(C)SCS	0.78994	0.328421	0.498359	0.340154	0.0155007	0.143691	0.961529	0.400769	0.764711	0.0146847	0.999737	0.34477	0.97167	0.993196	0.951263	0.601131	0.0598308	0.0739884	0.641507	0.442858	0.375978	0.0149884	0.0127798	0.0220232	10.7635	0.448478	0.330338	0.14815
Methidathion	COP(=S)(OC)SCn1nc(O)sc1=O	0.173999	0.425115	0.498934	0.382528	0.0916908	0.12775	0.999528	0.832817	0.852505	0.606634	0.990613	0.109139	0.00259314	0.606395	0.883859	0.0768933	0.0361365	0.00780716	0.0332158	0.72144	1	0.0743301	0.054102	0.299044	9.88707	0.411961	0.315761	0.130081
	COc1nn(CSP(=O)(OC)OC)c(=O)s1	0.24985	0.416273	0.503599	0.36521	0.0823358	0.127947	0.989211	0.786962	0.924674	0.551063	0.944449	0.123174	0.00131194	0.414588	0.463681	0.146283	0.119318	0.0253864	0.126645	0.948187	0.999999	0.040782	0.0954575	0.147386	9.59377	0.399741	0.296201	0.118403
	COc1nn(CSP(=S)(OC)OC)c(=O)[s+]1[O-]	0.302175	0.340824	0.41728	0.294745	0.0436111	0.0311607	0.999999	0.98993	0.382336	0.997225	1	0.996956	0.0679595	1	0.960989	0.997474	0.000783732	0.000178647	0.0157724	0.0339695	1	0.000385726	1.23481e-10	0.0140962	10.8878	0.45366	0.37159	0.168576
	COc1nn(C=O)c(=O)s1	0.0897633	0.529547	0.667521	0.551557	0.0285516	0.157846	0.979731	0.554451	0.35268	0.185048	0.502604	0.860827	0.140103	0.91845	0.448702	0.721851	0.494967	0.272317	0.306197	0.308413	0.998171	0.0369469	0.0109249	0.0946936	10.2119	0.425494	0.386049	0.164262
	COc1nn(CSP(O)(=S)OC)c(=O)s1	0.239563	0.397221	0.500023	0.348908	0.0962666	0.113265	0.995723	0.856906	0.808142	0.353788	0.970472	0.191335	0.000329781	0.260401	0.647794	0.186783	0.0552453	0.0474085	0.0894677	0.663833	1	0.0638102	0.0395864	0.308383	9.23465	0.384777	0.308223	0.118597
	COc1nn(CS)c(=O)s1	0.198415	0.443942	0.557328	0.440991	0.00998135	0.0817523	0.996286	0.817396	0.424343	0.033585	0.964969	0.855164	0.013672	0.769587	0.745188	0.933566	0.248525	0.345989	0.496925	0.421761	0.999874	0.0319953	0.00818864	0.0517136	10.8911	0.453797	0.407756	0.185038
Phorate	CCOP(=O)(OCC)SCSCC	0.518265	0.234514	0.390626	0.21521	0.0623801	0.125098	0.999641	0.302106	0.999365	0.95593	0.99941	0.00145615	0.00202661	0.988195	0.99612	0.0233056	0.274391	9.18049e-05	0.42099	0.999864	1	0.000354226	0.422371	0.0185772	10.9503	0.456262	0.327479	0.149416
	CCOP(=S)(OCC)SC[S+]([O-])CC	0.655178	0.184539	0.319036	0.178336	0.0480337	0.143581	0.970332	0.920014	0.95707	0.989037	0.998589	0.158065	0.0961431	0.97978	0.994265	0.0400828	0.00498917	0.000693307	0.0544556	0.751494	1	0.0102658	0.0247323	0.275467	10.7542	0.448091	0.31619	0.141682
	CCSC=O	0.122298	0.678083	0.713873	0.612698	0.036524	0.268156	0.945968	0.506075	0.306444	0.091322	0.997048	0.686931	0.99235	0.995162	0.789403	0.427998	0.120332	0.0615373	0.510577	0.214471	0.0961891	0.0329025	0.0515535	0.0600244	10.3179	0.429913	0.332484	0.142939
	CCOP(=S)(S)OCC	0.804326	0.373253	0.296349	0.346961	0.00056984	0.046263	0.99676	0.0607787	0.672469	0.0392008	0.999866	0.107106	0.994495	0.999512	0.99965	0.709815	0.00744543	0.00152411	0.793185	0.976968	0.997713	0.00104664	0.000568759	0.00159815	11.2274	0.467809	0.335046	0.156738
	CCOP(=S)(OCC)SC=O	0.707535	0.32235	0.346519	0.325741	0.110141	0.225452	0.997317	0.47808	0.975759	0.769046	0.975831	0.00529639	0.882859	0.997577	0.997291	0.0138975	0.0175839	0.000480623	0.124228	0.511405	1	0.00544588	0.0950448	0.0670704	10.952	0.456331	0.306045	0.139658
	CCOP(=S)(OCC)SCS	0.686964	0.245586	0.313444	0.253426	0.0395561	0.242888	0.998743	0.570173	0.968029	0.478835	0.999305	0.0120995	0.447179	0.996402	0.982478	0.0250447	0.0146058	0.00167887	0.376948	0.93005	0.999993	0.0018692	0.0331115	0.0257338	10.6441	0.443506	0.285705	0.126712
	CCOP(O)(=S)SCSCC	0.555607	0.206043	0.342531	0.194462	0.212073	0.195948	0.995798	0.263839	0.991314	0.791359	0.97417	0.000508495	0.58432	0.997963	0.998542	0.0153009	0.0652824	0.000390859	0.0242652	0.973822	1	0.00603631	0.0427822	0.0249625	10.4573	0.435722	0.294223	0.128199
	CCOP(O)(=S)OCC	0.3247	0.552593	0.502925	0.496304	0.069676	0.208925	0.839543	0.063887	0.27083	0.420439	0.685373	0.0525792	0.995106	0.99867	0.975069	0.06444	0.0046418	0.00221468	0.102633	0.456767	0.964628	0.012332	0.0151733	0.0088968	9.08835	0.378681	0.256909	0.0972867
	CCSCS	0.436694	0.431915	0.490886	0.41721	0.00676286	0.207343	0.991688	0.191972	0.808708	0.00250377	0.999995	0.470901	0.998914	0.998929	0.993283	0.758902	0.0458412	0.0272512	0.804932	0.785092	0.15847	0.00935893	0.00211093	0.00424841	11.0439	0.460163	0.343257	0.157954
Isofenphos-methyl	COP(O)(=S)Oc1ccccc1C(=O)OC(C)C	0.353816	0.432395	0.382954	0.409699	0.140343	0.51126	0.994842	0.0883409	0.347006	0.431229	0.625836	0.0201088	0.826051	0.998437	0.8173	0.0299245	0.129175	0.0015415	0.0195556	0.0794078	0.996345	0.0269118	0.0130295	0.0582966	8.7338	0.363909	0.262439	0.0955038
	CC(C)OC(=O)c1ccccc1O	0.23406	0.414987	0.609083	0.474056	0.0474723	0.629183	0.440019	0.164575	0.112863	0.074907	0.395956	0.396071	0.280403	0.994842	0.347727	0.0944283	0.35889	0.151057	0.026759	0.065008	0.106464	0.0488408	0.0806084	0.356378	6.90464	0.287693	0.284917	0.0819686
	COP(O)(=S)NC(C)C	0.0899999	0.646281	0.654525	0.615725	0.0109056	0.118308	0.798267	0.521803	0.511194	0.390523	0.798486	0.890624	0.917167	0.994712	0.684938	0.837739	0.489804	0.059226	0.158347	0.823454	0.999521	0.0203073	0.00795746	0.0756236	12.1154	0.50481	0.391076	0.197419
	CC(C)N	0.108122	0.711331	0.768353	0.698938	0.17682	0.43205	0.0101587	0.185831	0.829545	0.531586	0.89969	0.226816	0.995813	0.926405	0.968749	0.398322	0.762655	0.396784	0.359771	0.0943661	0.141367	0.0481304	0.00823227	0.0426597	10.7225	0.446771	0.419556	0.187445
Isocarbophos	COP(O)(=S)Oc1ccccc1C(=O)OC(C)C	0.353816	0.432395	0.382954	0.409699	0.140343	0.51126	0.994842	0.0883409	0.347006	0.431229	0.625836	0.0201088	0.826051	0.998437	0.8173	0.0299245	0.129175	0.0015415	0.0195556	0.0794078	0.996345	0.0269118	0.0130295	0.0582966	8.7338	0.363909	0.262439	0.0955038
	CC(C)OC(=O)c1ccccc1O	0.23406	0.414987	0.609083	0.474056	0.0474723	0.629183	0.440019	0.164575	0.112863	0.074907	0.395956	0.396071	0.280403	0.994842	0.347727	0.0944283	0.35889	0.151057	0.026759	0.065008	0.106464	0.0488408	0.0806084	0.356378	6.90464	0.287693	0.284917	0.0819686
Ethoprophos	CCCSP(=O)(S)OCC	0.644833	0.306051	0.363291	0.327095	0.000979012	0.0259217	0.947602	0.0833969	0.908315	0.0146488	0.999954	0.31354	0.33367	0.971364	0.998083	0.736093	0.00561972	0.00763899	0.928513	0.992149	0.999937	0.000488939	0.000195638	0.00323067	10.9126	0.454692	0.32622	0.148329
	CCCSP(=O)(O)OCC	0.110948	0.542535	0.580428	0.498857	0.0434823	0.116823	0.633587	0.235119	0.82744	0.339619	0.965258	0.0346017	0.569382	0.965645	0.803982	0.0614743	0.00365264	0.0102421	0.184551	0.830902	0.999583	0.00498325	0.0233785	0.0218788	9.40835	0.392015	0.24303	0.0952715
	CCCS	0.421111	0.447899	0.376032	0.481845	0.00591111	0.116756	0.964603	0.160171	0.754122	0.000562284	0.998346	0.109929	0.999991	0.999951	0.998483	0.989502	0.186846	0.132419	0.970922	0.977601	0.0367482	0.0384851	0.0127943	0.00103832	11.1821	0.465919	0.378428	0.176317
	CCC=O	0.122206	0.616747	0.710259	0.513815	0.0926035	0.496227	0.354259	0.386091	0.279321	0.192215	0.829128	0.419111	0.996448	0.99812	0.738554	0.456951	0.568102	0.177036	0.268893	0.247074	0.0529369	0.0434254	0.0741468	0.0746789	9.70835	0.404514	0.35792	0.144784
Restricted																										0	0		0
Omethoate	COP(=O)(OC)SCC(=O)O	0.0415598	0.63274	0.632985	0.586827	0.0178964	0.0533744	0.974365	0.339804	0.851446	0.43322	0.981835	0.0807074	0.716531	0.988201	0.785629	0.0536771	0.0475709	0.0166797	0.214085	0.654137	0.999844	0.00650421	0.018119	0.0156366	10.1434	0.422641	0.261088	0.110346
	COP(=O)(OC)SCC(N)=O	0.0323272	0.575814	0.577229	0.542679	0.073423	0.182219	0.977514	0.657594	0.926979	0.573126	0.944679	0.123645	0.018829	0.922644	0.722804	0.0842479	0.462716	0.0135611	0.171001	0.685613	0.999986	0.0142597	0.125337	0.056517	10.4647	0.436031	0.292894	0.127711
	CNC(=O)C=O	0.0642581	0.57198	0.660264	0.616291	0.0309809	0.1414	0.637238	0.675276	0.478476	0.277777	0.674038	0.568057	0.847449	0.990194	0.463633	0.406219	0.398245	0.160158	0.35004	0.27993	0.972014	0.0278602	0.0183494	0.0925245	10.4027	0.433444	0.345417	0.149719
	CNC(=O)CSP(=O)(O)OC	0.0301454	0.607552	0.583725	0.524311	0.0597118	0.0664742	0.880695	0.644793	0.929547	0.374699	0.910522	0.0614856	0.00452273	0.711382	0.604847	0.106211	0.138702	0.0436298	0.119066	0.949301	0.999983	0.0178298	0.0407845	0.0372779	9.4472	0.393633	0.261965	0.103118
	CNC(=O)CS	0.187281	0.419137	0.531489	0.413755	0.0085746	0.108701	0.784419	0.576289	0.905409	0.0193613	0.969848	0.193522	0.831511	0.965516	0.944382	0.646881	0.36395	0.148915	0.68604	0.808591	0.973768	0.0123539	0.0106685	0.00842167	11.5188	0.479949	0.352034	0.168958
Demeton-S	CCOP(=O)(OCC)SCC[S+]([O-])CC	0.168489	0.536488	0.534803	0.477252	0.0433171	0.116106	0.992901	0.897782	0.995043	0.992549	0.99995	0.0456124	0.00838378	0.919051	0.995391	0.0384093	0.00324966	0.000259881	0.051761	0.997426	1	0.00195292	0.012173	0.0902653	10.9186	0.454942	0.300482	0.136702
	CCSCC=O	0.276011	0.322162	0.609548	0.433041	0.0368076	0.315082	0.889173	0.625082	0.30836	0.126568	0.995812	0.733874	0.989511	0.994716	0.731241	0.430541	0.319416	0.0858581	0.590478	0.338641	0.139668	0.0343598	0.0409166	0.087983	10.4549	0.435619	0.357643	0.155796
	CCOP(=O)(S)OCC	0.461072	0.424869	0.427019	0.387511	7.24303e-05	0.00704654	0.951315	0.016067	0.659805	0.00570876	0.999985	0.311184	0.99128	0.999112	0.999813	0.951188	0.0271369	0.00534548	0.975842	0.999969	0.986201	0.0005291	4.5251e-05	0.000208585	11.5883	0.482847	0.358266	0.172988
	CCOP(=O)(OCC)SCC=O	0.463991	0.298171	0.427548	0.30321	0.0307367	0.152123	0.988533	0.48511	0.986211	0.879864	0.997346	0.0443776	0.158147	0.984983	0.975071	0.0159993	0.051919	0.000833995	0.314963	0.957678	0.999999	0.00132064	0.336474	0.0357384	10.8903	0.453764	0.307947	0.139735
	CCOP(=O)(OCC)SCCS	0.534662	0.382942	0.400918	0.361746	0.0132145	0.0989246	0.997188	0.787781	0.985801	0.104441	0.999861	0.00517774	0.111709	0.974274	0.966988	0.110031	0.0132379	0.00236437	0.556562	0.999056	0.999999	0.000712915	0.183054	0.00509335	10.5957	0.441489	0.291034	0.128489
	CCOP(=O)(O)SCCSCC	0.148829	0.513805	0.602375	0.490172	0.0593228	0.164602	0.827917	0.56796	0.935983	0.164683	0.991813	0.0300413	0.0340133	0.753883	0.542607	0.0407666	0.0075248	0.0102992	0.182648	0.995671	0.999925	0.00354688	0.0443048	0.0190486	9.13174	0.380489	0.245114	0.0932633
	CCOP(=O)(O)OCC	0.0422794	0.663194	0.667253	0.590488	0.0237144	0.120954	0.278716	0.0324258	0.108038	0.399542	0.883958	0.352787	0.987073	0.996077	0.837428	0.106424	0.00386215	0.0107672	0.118535	0.921156	0.374605	0.00743616	0.00533399	0.00502227	8.53707	0.355711	0.25814	0.0918234
	CCSCCS	0.341691	0.523243	0.56777	0.523823	0.00621662	0.108336	0.935872	0.72036	0.644969	0.00112799	0.999664	0.223645	0.977816	0.991218	0.922518	0.922793	0.0481345	0.188003	0.817933	0.978028	0.432162	0.0179896	0.00605517	0.00432184	11.9037	0.495987	0.379955	0.188453
Phosfolan	CCOP(=O)(N=C1SCC[S+]1[O-])OCC	0.377321	0.329002	0.456908	0.289936	0.00344484	0.104036	0.99411	0.733419	0.982626	0.995575	1	0.339082	0.105953	0.979512	0.989705	0.106643	0.000422487	0.000310061	0.130631	0.395173	1	0.000675494	0.027143	0.228958	10.5706	0.440441	0.299829	0.132057
	CCOP(=O)(O)N=C1SCCS1	0.220783	0.420264	0.536268	0.37541	0.0137257	0.10978	0.984336	0.537385	0.859755	0.679031	0.999936	0.18245	0.214106	0.889896	0.939042	0.322816	0.0276113	0.017348	0.32722	0.451181	0.999149	0.00496535	0.243091	0.200657	10.5562	0.439842	0.295919	0.130158
	CCOP(=O)(O)OCC	0.0422794	0.663194	0.667253	0.590488	0.0237144	0.120954	0.278716	0.0324258	0.108038	0.399542	0.883958	0.352787	0.987073	0.996077	0.837428	0.106424	0.00386215	0.0107672	0.118535	0.921156	0.374605	0.00743616	0.00533399	0.00502227	8.53707	0.355711	0.25814	0.0918234
	N=C1SCCS1	0.316444	0.461429	0.574499	0.482299	0.00584685	0.266967	0.759271	0.37946	0.790947	0.196817	0.99993	0.317029	0.966121	0.962596	0.982078	0.359796	0.135774	0.234127	0.180292	0.0220034	0.361384	0.021153	0.0500575	0.273497	10.0998	0.420826	0.329481	0.138654
	CCOP(=O)(N=C(S)SCC=O)OCC	0.439987	0.251373	0.440683	0.248403	0.00278697	0.0566379	0.9996	0.675893	0.946568	0.389574	0.999973	0.284792	0.0640193	0.937352	0.973293	0.30628	0.0205089	0.0024883	0.724313	0.980894	0.999994	0.000745585	0.0592623	0.0444449	10.8499	0.452078	0.304644	0.137723
Isazophos	CCOP(O)(=S)OCC	0.3247	0.552593	0.502925	0.496304	0.069676	0.208925	0.839543	0.063887	0.27083	0.420439	0.685373	0.0525792	0.995106	0.99867	0.975069	0.06444	0.0046418	0.00221468	0.102633	0.456767	0.964628	0.012332	0.0151733	0.0088968	9.08835	0.378681	0.256909	0.0972867
	CC(C)n1nc(O)nc1Cl	0.0520944	0.574486	0.684396	0.601566	0.0224466	0.160665	0.86651	0.472949	0.392915	0.268082	0.348021	0.713268	0.321043	0.976743	0.834659	0.684411	0.633146	0.44651	0.278557	0.28446	0.789942	0.0651061	0.0264199	0.136631	10.635	0.443126	0.435754	0.193094
	CCOP(=O)(OCC)Oc1nc(Cl)n(C(C)C)n1	0.558785	0.341262	0.441486	0.310751	0.02358	0.224776	0.996796	0.658645	0.963691	0.92564	0.644195	0.28169	0.00345394	0.922724	0.982013	0.190744	0.422105	0.00857378	0.589353	0.988102	0.999999	0.00529828	0.374493	0.188538	12.0467	0.501946	0.371172	0.186308
Acephate	CC(N)=O	0	1	0.909186	0.972545	0.0821199	0.458545	0.287588	0.455799	0.243895	0.0934585	0.727987	0.648449	0.344301	0.985795	0.401542	0.552531	0.814436	0.211289	0.428224	0.0870471	0.857729	0.031424	0.00626514	0.0172381	10.6174	0.442391	0.382701	0.169304
	COP(=O)(O)SC	0.114196	0.63803	0.618072	0.49531	0.0347247	0.0658933	0.786925	0.282062	0.882385	0.314592	0.932236	0.104595	0.249406	0.923584	0.849471	0.207563	0.02357	0.025838	0.152129	0.775354	0.999799	0.020086	0.0259098	0.0239338	9.54567	0.397736	0.244319	0.0971743
	C=O	0.0771336	0.767858	0.753578	0.66097	0.0494733	0.385949	0.295314	0.646304	0.509971	0.312938	0.814215	0.653728	0.99061	0.99748	0.662142	0.422458	0.71326	0.168713	0.396022	0.173702	0.800888	0.0365027	0.038971	0.114417	11.4426	0.476775	0.398553	0.19002
	COP(=O)(S)NC(C)=O	0.0498561	0.598745	0.595796	0.552755	2.40867e-05	0.00194316	0.957139	0.0513147	0.486271	0.0163966	0.999706	0.973116	0.813234	0.999408	0.992077	0.989069	0.0337609	0.027376	0.934062	0.999943	0.99999	0.00136512	6.91484e-06	0.000711712	12.0741	0.503086	0.384231	0.193301
Dimethoate	COP(=S)(OC)SCC(=O)O	0.0518948	0.54563	0.591909	0.537843	0.0427949	0.11399	0.961822	0.411098	0.656257	0.525645	0.824413	0.0562501	0.971276	0.997188	0.925867	0.0574123	0.0418633	0.011139	0.110397	0.411009	0.99921	0.0245175	0.00979423	0.0326353	9.91186	0.412994	0.274729	0.113461
	CNC(=O)CSP(=O)(OC)OC	0.0518192	0.554124	0.525191	0.485377	0.0796791	0.120126	0.958627	0.697666	0.975063	0.71499	0.940455	0.052038	0.00461426	0.787506	0.794351	0.0400478	0.352568	0.00989113	0.0897875	0.919176	0.999997	0.0138725	0.114418	0.0523683	10.3338	0.430573	0.292732	0.126043
	COP(=S)(OC)SCC(N)=O	0.041596	0.517597	0.535188	0.496896	0.193621	0.378696	0.965098	0.567264	0.803381	0.542243	0.961782	0.0576589	0.225015	0.975081	0.944553	0.0298078	0.306938	0.00482705	0.043453	0.207669	0.999967	0.0258354	0.0296043	0.0730231	9.9268	0.413616	0.275618	0.114
	CNC(=O)C=O	0.0642581	0.57198	0.660264	0.616291	0.0309809	0.1414	0.637238	0.675276	0.478476	0.277777	0.674038	0.568057	0.847449	0.990194	0.463633	0.406219	0.398245	0.160158	0.35004	0.27993	0.972014	0.0278602	0.0183494	0.0925245	10.4027	0.433444	0.345417	0.149719
	CNC(=O)CSP(O)(=S)OC	0.0393592	0.544107	0.531028	0.494717	0.116568	0.121501	0.935963	0.69977	0.887363	0.373936	0.956338	0.0435953	0.0243501	0.892558	0.860628	0.0406711	0.120213	0.0149031	0.0466532	0.566092	0.999966	0.0278062	0.0206839	0.0636625	9.42243	0.392601	0.255931	0.100479
	CNC(=O)CS	0.187281	0.419137	0.531489	0.413755	0.0085746	0.108701	0.784419	0.576289	0.905409	0.0193613	0.969848	0.193522	0.831511	0.965516	0.944382	0.646881	0.36395	0.148915	0.68604	0.808591	0.973768	0.0123539	0.0106685	0.00842167	11.5188	0.479949	0.352034	0.168958
Chlorpyrifos	CCOP(O)(=S)OCC	0.3247	0.552593	0.502925	0.496304	0.069676	0.208925	0.839543	0.063887	0.27083	0.420439	0.685373	0.0525792	0.995106	0.99867	0.975069	0.06444	0.0046418	0.00221468	0.102633	0.456767	0.964628	0.012332	0.0151733	0.0088968	9.08835	0.378681	0.256909	0.0972867
	Oc1nc(Cl)c(Cl)cc1Cl	0.557011	0.213128	0.520631	0.344169	0.0544182	0.287712	0.841748	0.326654	0.670565	0.492786	0.951302	0.80099	0.994293	0.996066	0.992044	0.431069	0.453188	0.421041	0.359543	0.512848	0.441615	0.0812479	0.151876	0.199775	12.0957	0.503988	0.478035	0.240924
	CCOP(=O)(OCC)Oc1nc(Cl)c(Cl)cc1Cl	0.820206	0.116555	0.231379	0.120812	0.0727393	0.450613	0.997144	0.31187	0.97087	0.948145	0.982599	0.283958	0.460867	0.990268	0.979875	0.0941185	0.208424	0.00221859	0.490452	0.992041	0.999964	0.00306014	0.616486	0.105726	12.2504	0.510433	0.389949	0.199043
Triazophos	CCOP(O)(=S)OCC	0.3247	0.552593	0.502925	0.496304	0.069676	0.208925	0.839543	0.063887	0.27083	0.420439	0.685373	0.0525792	0.995106	0.99867	0.975069	0.06444	0.0046418	0.00221468	0.102633	0.456767	0.964628	0.012332	0.0151733	0.0088968	9.08835	0.378681	0.256909	0.0972867
	Oc1ncn(-c2ccccc2)n1	0.0696711	0.580439	0.687579	0.624143	0.074959	0.315795	0.799446	0.452037	0.321915	0.305183	0.436553	0.74442	0.188973	0.980394	0.603956	0.64957	0.64157	0.362576	0.257914	0.437228	0.801165	0.0479736	0.0409869	0.195165	10.6196	0.442484	0.420421	0.186029
	CCOP(=O)(OCC)Oc1ncn(-c2ccccc2)n1	0.201236	0.454353	0.56223	0.453071	0.0590522	0.375599	0.997688	0.583454	0.958807	0.946247	0.854586	0.346158	0.00142506	0.948881	0.882604	0.18007	0.445904	0.00306518	0.403306	0.988891	0.999999	0.0024225	0.331591	0.178843	12.1595	0.506645	0.361538	0.183171
Unrestricted																										0	0		0
Fenthion	CSc1ccc(O)cc1C	0.403815	0.301441	0.545368	0.417003	0.113326	0.636619	0.773704	0.467324	0.364642	0.264666	0.993001	0.659471	0.984091	0.997479	0.794454	0.36057	0.312474	0.135698	0.298079	0.15722	0.0685509	0.0494188	0.20173	0.556871	10.857	0.452376	0.414884	0.187684
	COP(=S)(OC)Oc1ccc(SC)c(CO)c1	0.592449	0.417634	0.255678	0.390434	0.25452	0.544589	0.999538	0.191225	0.638361	0.904369	0.992357	0.0126567	0.990164	0.999409	0.991944	0.0449588	0.105046	0.000269532	0.157053	0.585883	0.999847	0.044537	0.0242692	0.0563839	11.1936	0.466399	0.337116	0.157231
	COP(=O)(OC)Oc1ccc(SC)c(C)c1	0.677178	0.314225	0.333796	0.29926	0.199978	0.549431	0.999909	0.290047	0.887024	0.917505	0.993572	0.192154	0.779535	0.996526	0.976462	0.108779	0.470097	0.00122533	0.41861	0.92672	0.999486	0.0349546	0.185839	0.128732	12.681	0.528377	0.383407	0.202583
	COP(=S)(OC)Oc1ccc([S+](C)[O-])c(C)c1	0.686009	0.385254	0.242919	0.351818	0.0975996	0.502069	0.999473	0.210959	0.962884	0.991493	0.999988	0.0199829	0.999928	0.999963	0.998965	0.0771287	0.00125369	1.27759e-05	0.0495156	0.0919043	1	0.00671623	7.32073e-05	0.00772477	10.6836	0.445151	0.311901	0.138843
	COP(=S)(OC)Oc1ccc(S)c(C)c1	0.701132	0.275932	0.237293	0.293238	0.0162425	0.173294	0.999943	0.345622	0.941534	0.24297	0.999757	0.0030725	0.999979	0.999982	0.999849	0.353592	0.0537505	8.07104e-05	0.758149	0.955233	0.999988	0.036413	0.00604365	0.00441936	11.3975	0.474896	0.333784	0.158513
Profenofos	CCOP(=O)(S)Oc1ccc(Br)cc1Cl	0.926542	0.0904133	0.163509	0.0705671	0.000275393	0.0390909	0.982632	0.0213082	0.797024	0.0726536	0.999991	0.456867	0.953194	0.998118	0.999688	0.946375	0.0818549	0.0090723	0.96508	0.999765	0.999584	0.00119688	0.000415053	0.00215329	11.5774	0.48239	0.373684	0.180261
	CCCSP(=O)(O)Oc1ccc(Br)cc1Cl	0.822438	0.144146	0.302149	0.146998	0.103634	0.202756	0.928629	0.0930601	0.841077	0.70224	0.990897	0.0855888	0.763888	0.967345	0.877184	0.104417	0.0714731	0.020001	0.131582	0.751168	0.999574	0.0219346	0.0908027	0.0543695	10.2174	0.425723	0.299667	0.127575
	CCCS	0.421111	0.447899	0.376032	0.481845	0.00591111	0.116756	0.964603	0.160171	0.754122	0.000562284	0.998346	0.109929	0.999991	0.999951	0.998483	0.989502	0.186846	0.132419	0.970922	0.977601	0.0367482	0.0384851	0.0127943	0.00103832	11.1821	0.465919	0.378428	0.176317
	CCC=O	0.122206	0.616747	0.710259	0.513815	0.0926035	0.496227	0.354259	0.386091	0.279321	0.192215	0.829128	0.419111	0.996448	0.99812	0.738554	0.456951	0.568102	0.177036	0.268893	0.247074	0.0529369	0.0434254	0.0741468	0.0746789	9.70835	0.404514	0.35792	0.144784
	CCOP(=O)(O)Oc1ccc(Br)cc1Cl	0.587994	0.279921	0.421093	0.267051	0.10919	0.456489	0.956403	0.0370457	0.435126	0.902156	0.971898	0.309365	0.98124	0.996766	0.945832	0.153616	0.0422702	0.00758028	0.107009	0.913074	0.971264	0.014665	0.0462001	0.0584065	10.9717	0.457152	0.3238	0.148026
Dichlorvos	O=CC(Cl)Cl	0.313972	0.284834	0.613132	0.422788	0.023322	0.377578	0.00744876	0.885167	0.647122	0.185273	0.982353	0.855899	0.99937	0.998492	0.99425	0.229765	0.339222	0.200434	0.384417	0.471338	0.0809695	0.103867	0.0408084	0.129762	10.5716	0.440483	0.419065	0.184591
	COP(=O)(O)OC	0.0625581	0.687796	0.671673	0.48844	0.0512411	0.134338	0.618229	0.0870012	0.25247	0.386479	0.729998	0.355927	0.993957	0.998067	0.819478	0.243634	0.0329543	0.00499422	0.111076	0.828449	0.62049	0.0443188	0.00167989	0.00336685	9.22862	0.384526	0.282022	0.108445
Fosthiazate	CCOP(=O)(SC(C)CC)N1CC[S+]([O-])C1=O	0.318469	0.377696	0.48863	0.356922	0.00422037	0.0520615	0.944284	0.215658	0.993266	0.986964	0.999999	0.202362	0.220842	0.993626	0.998077	0.0992551	0.00390707	0.000730635	0.0276259	0.277428	1	0.000384572	0.000329657	0.0441697	9.60691	0.400288	0.261711	0.10476
	CCC(C)=O	0.0591642	0.95563	0.953127	0.939864	0.0662941	0.432058	0.23528	0.415423	0.294674	0.188842	0.755875	0.671208	0.9941	0.997597	0.707186	0.428896	0.575977	0.216947	0.480745	0.162385	0.054786	0.0460185	0.0338118	0.0561611	10.7221	0.446752	0.389081	0.173823
	CCOP(=O)(S)N1CCSC1=O	0.492508	0.283245	0.428271	0.300019	0.00010356	0.0056558	0.975837	0.171523	0.683501	0.0433159	0.99999	0.740299	0.600149	0.964845	0.999213	0.965307	0.0700461	0.0216302	0.977326	0.999213	0.999888	0.000962129	0.000186144	0.016064	11.7391	0.489129	0.3722	0.182054
	CCOP(=O)(SC(C)CC)N(CC=O)C(=O)S	0.455334	0.266276	0.443669	0.253025	0.000957275	0.0091055	0.998369	0.328556	0.944918	0.0785829	0.999667	0.0158539	0.283768	0.940628	0.970602	0.364067	0.161986	0.0104742	0.86558	0.981314	0.999998	0.00166669	0.0140448	0.0205739	10.409	0.433709	0.295638	0.128221
	CCOP(=O)(O)SC(C)CC	0.0955136	0.565312	0.617125	0.547381	0.0341329	0.105466	0.756155	0.134742	0.920349	0.321923	0.977648	0.0235762	0.517069	0.951233	0.951192	0.0775074	0.00577464	0.00490315	0.277511	0.879553	0.999892	0.00474754	0.0288231	0.0131728	9.8107	0.408779	0.249668	0.102059
	O=C1NCCS1	0.116208	0.625494	0.541722	0.552577	0.0269197	0.202514	0.922248	0.479405	0.405603	0.164887	0.969071	0.399437	0.757744	0.966111	0.897966	0.308461	0.384611	0.0966039	0.223871	0.0280086	0.643037	0.0161936	0.0934067	0.139617	9.96171	0.415071	0.300154	0.124585
Phenthoate	CCOC(=O)C(SP(=O)(OC)OC)c1ccccc1	0.410116	0.381552	0.286648	0.349978	0.101971	0.39299	0.96073	0.200677	0.80896	0.545619	0.958994	0.0591612	0.127484	0.969829	0.881757	0.0185334	0.239481	0.00583113	0.0644413	0.246983	0.998904	0.00496191	0.0498251	0.0388736	9.1043	0.379346	0.244885	0.0928962
	CCOC(=O)C(SP(O)(=S)OC)c1ccccc1	0.471231	0.299541	0.372516	0.310638	0.11191	0.457781	0.848258	0.250448	0.626417	0.321529	0.868211	0.0487167	0.104395	0.973168	0.849429	0.0465745	0.0842652	0.0101469	0.0487399	0.0948018	0.991609	0.0152481	0.0216616	0.089994	8.31723	0.346551	0.226661	0.0785495
	CCOC(=O)C(S)c1ccccc1	0.406456	0.288642	0.502272	0.339534	0.00489588	0.258475	0.793642	0.0890976	0.735552	0.00375683	0.993759	0.0289511	0.338519	0.992619	0.945531	0.740241	0.226678	0.043442	0.662641	0.620388	0.947988	0.0147726	0.000886808	0.00623565	9.98497	0.416041	0.298208	0.124067
	CCOC(=O)C(=O)c1ccccc1	0.38073	0.287298	0.581745	0.40031	0.16211	0.58781	0.815091	0.198009	0.116118	0.374581	0.532053	0.324451	0.446649	0.993679	0.333104	0.297458	0.268038	0.193877	0.081096	0.160765	0.0628936	0.022676	0.0525682	0.190512	7.86362	0.327651	0.289678	0.0949134
Dipterex	COP(=O)(OC)C(O)C(Cl)Cl	0.293889	0.567653	0.114135	0.543371	0.0305012	0.173568	0.0172463	0.382881	0.445444	0.149158	0.677034	0.70026	0.45236	0.978211	0.952714	0.171889	0.222625	0.12462	0.30278	0.352583	0.148136	0.0858128	0.00889331	0.061676	7.95744	0.33156	0.315709	0.104676
Phoxim	CCOP(=S)(OCC)ON=C(C(=O)O)c1ccccc1	0.219132	0.491843	0.49996	0.501384	0.0872779	0.203869	0.998956	0.214345	0.877783	0.891876	0.885196	0.00917152	0.829933	0.998387	0.980841	0.029951	0.0296344	0.00114241	0.17338	0.862146	0.999992	0.00369469	0.0355447	0.0182511	10.8437	0.45182	0.294032	0.13285
Quinalphos	CCOP(O)(=S)OCC	0.3247	0.552593	0.502925	0.496304	0.069676	0.208925	0.839543	0.063887	0.27083	0.420439	0.685373	0.0525792	0.995106	0.99867	0.975069	0.06444	0.0046418	0.00221468	0.102633	0.456767	0.964628	0.012332	0.0151733	0.0088968	9.08835	0.378681	0.256909	0.0972867
	Oc1cnc2ccccc2n1	0.131417	0.528784	0.656763	0.571148	0.0928192	0.347488	0.313365	0.635423	0.451445	0.323909	0.618547	0.682463	0.654512	0.994576	0.848138	0.611847	0.59792	0.198551	0.28	0.41458	0.614711	0.060057	0.047535	0.216424	10.8924	0.453851	0.407548	0.184966
	CCOP(=O)(OCC)Oc1cnc2ccccc2n1	0.458454	0.353645	0.331162	0.315532	0.138431	0.467961	0.998583	0.605855	0.980823	0.982412	0.904773	0.0921127	0.0103571	0.993183	0.986068	0.0937394	0.378734	0.00118174	0.545437	0.990196	0.999999	0.00211051	0.569047	0.195556	12.3954	0.516473	0.389745	0.201293
Fenitrothion	COP(=S)(OC)Oc1ccc(NO)c(C)c1	0.533502	0.421996	0.189813	0.385076	0.300312	0.315869	0.999559	0.852266	0.810112	0.886781	0.98645	0.0261154	0.628298	0.998576	0.991753	0.25513	0.078349	0.000304043	0.401672	0.903826	0.999999	0.0809598	0.0120249	0.0968352	12.1556	0.506483	0.377485	0.19119
	COP(=S)(OC)Oc1ccc(N)c(C)c1	0.513336	0.46464	0.296162	0.454965	0.168945	0.484054	0.994752	0.541834	0.802425	0.902727	0.950734	0.0214465	0.996441	0.99986	0.995603	0.0460183	0.516478	0.000261794	0.195851	0.438586	0.999994	0.0329878	0.00692286	0.0284184	11.8534	0.493893	0.35182	0.173762
Malathion	CCOC(=O)CC(SP(=O)(OC)OC)C(=O)OCC	0.350441	0.474166	0.21472	0.396552	0.0525509	0.379061	0.932272	0.0840922	0.693331	0.380508	0.872242	0.0573288	0.110823	0.972678	0.876867	0.0105039	0.203921	0.00568204	0.0657734	0.178684	0.999327	0.00392642	0.00446317	0.0157251	8.33564	0.347318	0.219128	0.0761071
	CCOC(=O)CC(SP(O)(=S)OC)C(=O)OCC	0.369323	0.458524	0.266623	0.404922	0.0505873	0.439576	0.80453	0.110001	0.513255	0.250352	0.779015	0.0528613	0.238907	0.978815	0.915473	0.0217904	0.074448	0.00782494	0.0364609	0.0729046	0.996055	0.0110539	0.002451	0.0336601	7.88941	0.328726	0.208706	0.068607
	CCOC(=O)CC(S)C(=O)OCC	0.303121	0.452387	0.486739	0.40247	0.00220625	0.188343	0.708479	0.0255647	0.817724	0.00551123	0.966367	0.0104235	0.309238	0.980925	0.981252	0.77215	0.295214	0.0194476	0.589808	0.871964	0.991003	0.00708725	0.00016349	0.000754707	10.1883	0.424514	0.300148	0.127417
	CCOC(=O)CC(=O)C(=O)OCC	0.188076	0.566951	0.656119	0.439561	0.0398507	0.527183	0.385267	0.076591	0.15943	0.082807	0.617041	0.188156	0.961618	0.994561	0.714741	0.0725574	0.205129	0.0717799	0.125628	0.0417286	0.135515	0.00577426	0.00457411	0.0510745	7.31171	0.304655	0.240845	0.0733745
Propetamphos	COP(O)(=S)OC(C)=CC(=O)OC(C)C	0.119602	0.615974	0.564609	0.545567	0.0664907	0.360977	0.958496	0.160523	0.607631	0.767611	0.912294	0.0620604	0.993029	0.997664	0.897069	0.135725	0.118242	0.00707212	0.0944265	0.238719	0.987395	0.051599	0.0343642	0.0894361	10.3866	0.432774	0.306504	0.132647
	CCNP(O)(=S)OC(C)=CC(=O)OC(C)C	0.0962507	0.604795	0.59782	0.550871	0.00533978	0.237612	0.9771	0.303784	0.865861	0.783796	0.885716	0.555411	0.475718	0.984312	0.310857	0.767364	0.778212	0.0695725	0.183319	0.838379	0.999955	0.0179955	0.00995353	0.275873	12.1759	0.507328	0.396276	0.201042
	CC(O)=CC(=O)OC(C)C	0.120958	0.686411	0.710158	0.633404	0.0492521	0.244839	0.517491	0.180861	0.302473	0.202715	0.805226	0.307857	0.983784	0.996133	0.646657	0.499718	0.327271	0.387992	0.306634	0.488937	0.0218953	0.0390521	0.0257173	0.0582856	9.54372	0.397655	0.3668	0.14586
	CCNP(O)(=S)OC	0.0888991	0.631401	0.612044	0.578079	0.00742023	0.133496	0.738323	0.6477	0.60289	0.431062	0.786497	0.95287	0.596901	0.991655	0.379934	0.943049	0.746451	0.120871	0.257502	0.901223	0.999778	0.0181523	0.00731367	0.0736146	12.2471	0.510297	0.420601	0.214631
Dicrotophos	CNC(=O)C=C(C)OP(=O)(OC)OC	0.0727145	0.595562	0.511576	0.481087	0.0278831	0.0924899	0.98825	0.34925	0.836587	0.871519	0.943514	0.241123	0.378626	0.984328	0.749327	0.107647	0.31374	0.00171902	0.167139	0.820226	0.999908	0.0153087	0.00872685	0.00886564	10.5671	0.440296	0.288471	0.127013
	CC(=O)CC(=O)N(C)C	0.0444561	0.854712	0.886117	0.807758	0.0292132	0.156446	0.327648	0.409783	0.300438	0.204516	0.887858	0.424092	0.825631	0.978374	0.39677	0.473775	0.515398	0.234026	0.520534	0.490357	0.787839	0.0167207	0.00725359	0.031814	10.6115	0.442147	0.353239	0.156184
Azinphos-methyl	COP(=S)(OC)SC=O	0.481737	0.388613	0.404586	0.388932	0.089822	0.166082	0.991873	0.57076	0.864588	0.595511	0.964726	0.0470703	0.946254	0.995179	0.976946	0.0838109	0.0451442	0.00161489	0.0994526	0.217129	0.999987	0.0300235	0.0237927	0.0404046	10.414	0.433918	0.295295	0.128134
	COP(=O)(OC)SCn1nnc2ccccc2c1=O	0.312302	0.35362	0.458669	0.289578	0.123578	0.228118	0.955469	0.726441	0.946353	0.793714	0.904644	0.0567261	0.00450886	0.76415	0.702402	0.115196	0.336842	0.0159294	0.153286	0.95391	0.999988	0.024784	0.205919	0.144114	10.5702	0.440427	0.320303	0.14107
	COP(O)(=S)SCn1nnc2ccccc2c1=O	0.458768	0.214459	0.414112	0.220144	0.164881	0.208785	0.958117	0.8306	0.877537	0.564161	0.944823	0.0678932	0.00346145	0.709222	0.848465	0.110491	0.130756	0.0295225	0.0985004	0.732476	0.999989	0.0476722	0.0873557	0.270474	9.99266	0.416361	0.3126	0.130155
	O=c1c2ccccc2nnn1CS	0.454473	0.253697	0.487397	0.29883	0.0192259	0.201494	0.792315	0.75861	0.57656	0.0477624	0.939027	0.490352	0.119498	0.91558	0.893566	0.826039	0.554173	0.299996	0.663546	0.575789	0.992378	0.0280962	0.026238	0.0491473	11.2638	0.469325	0.403352	0.189303
	O=Cn1nnc2ccccc2c1=O	0.209749	0.414603	0.593518	0.46375	0.0571355	0.359218	0.606049	0.490118	0.458355	0.313443	0.370164	0.495961	0.542861	0.978548	0.773514	0.478317	0.732373	0.24802	0.42564	0.501352	0.956899	0.0318245	0.0365926	0.0942198	10.6322	0.443009	0.384749	0.170447
	O=c1[nH]nnc2ccccc12	0.0928764	0.491624	0.539654	0.49257	0.0784759	0.451115	0.653473	0.488241	0.421497	0.253702	0.526849	0.394956	0.516669	0.988821	0.80247	0.43265	0.688555	0.268261	0.496186	0.511072	0.901117	0.0323247	0.0307802	0.0910261	10.645	0.44354	0.379617	0.168376
EPN	CCOP(=S)(Oc1ccc(NO)cc1)c1ccccc1	0.832349	0.197146	0.238721	0.212299	0.213339	0.437509	0.999997	0.850512	0.990364	0.975356	0.995199	0.0370798	0.0318612	0.999295	0.995702	0.0587272	0.140413	0.000131903	0.116029	0.498454	1	0.0270863	0.14407	0.734755	11.7264	0.4886	0.385176	0.188197
	CCOP(=S)(Oc1ccc(N)cc1)c1ccccc1	0.772592	0.192383	0.305907	0.265226	0.0968762	0.568922	0.999977	0.63261	0.989721	0.978116	0.988847	0.0324535	0.801737	0.99994	0.998695	0.0106015	0.717435	0.000117608	0.0630523	0.133765	1	0.0123564	0.0735918	0.501534	12.1365	0.505686	0.388245	0.19633
	CCOP(=S)(Oc1ccc(O)c(O)c1)c1ccccc1	0.831966	0.113954	0.239553	0.171841	0.0972631	0.774238	0.999952	0.33066	0.982691	0.988363	0.999126	0.0167366	0.85836	0.999854	0.982284	0.0107862	0.026944	0.000315333	0.00880233	0.0153554	1	0.00415747	0.67267	0.470269	11.5961	0.483173	0.400407	0.193466
Pyrazophos	CCOC(=O)c1cn2nc(O)cc2nc1C	0.208645	0.427194	0.618023	0.459067	0.0560935	0.325064	0.883027	0.173831	0.188452	0.191046	0.335962	0.603674	0.0220932	0.972239	0.3504	0.253188	0.157519	0.287804	0.0408349	0.165556	0.238183	0.0513909	0.0140307	0.11023	7.13355	0.297231	0.294414	0.087509
	CCOP(O)(=S)OCC	0.3247	0.552593	0.502925	0.496304	0.069676	0.208925	0.839543	0.063887	0.27083	0.420439	0.685373	0.0525792	0.995106	0.99867	0.975069	0.06444	0.0046418	0.00221468	0.102633	0.456767	0.964628	0.012332	0.0151733	0.0088968	9.08835	0.378681	0.256909	0.0972867
	CCOC(=O)c1cn2nc(OP(=O)(OCC)OCC)cc2nc1C	0.436595	0.339006	0.369196	0.283794	0.0872322	0.441286	0.999236	0.349215	0.892881	0.940178	0.561408	0.370663	0.000132302	0.856003	0.830168	0.0466508	0.141912	0.00562911	0.138619	0.94812	0.999998	0.00208749	0.214608	0.135491	10.3901	0.432921	0.312673	0.135363
	CCOC(=O)c1cn2nc(OP(=S)(OCC)OCC)cc2nc1CO	0.413702	0.421159	0.237846	0.367551	0.119927	0.47188	0.999671	0.211909	0.769882	0.929602	0.551751	0.0404439	0.00349097	0.981648	0.944011	0.0174262	0.0456009	0.00156193	0.0506264	0.572387	0.999999	0.00573214	0.0567835	0.0924058	9.307	0.387792	0.268578	0.104152
Pyraclofos	CCOP(=O)(S)Oc1cnn(-c2ccc(Cl)cc2)c1	0.649589	0.228976	0.319443	0.230113	0.000821995	0.0484925	0.996298	0.0550434	0.899388	0.0609285	0.999503	0.393522	0.0158249	0.972226	0.999329	0.959827	0.258558	0.0129595	0.968284	0.999929	0.999994	0.00128917	0.00214273	0.0120493	11.0845	0.461856	0.35152	0.162351
	CCCSP(=O)(O)Oc1cnn(-c2ccc(Cl)cc2)c1	0.477718	0.296948	0.473686	0.298268	0.164517	0.191504	0.964728	0.148034	0.817713	0.697758	0.876681	0.110735	0.0288289	0.883488	0.874774	0.2286	0.27784	0.0238195	0.132542	0.964749	0.999981	0.0182182	0.173816	0.149012	10.274	0.428082	0.299648	0.128274
	CCCS	0.421111	0.447899	0.376032	0.481845	0.00591111	0.116756	0.964603	0.160171	0.754122	0.000562284	0.998346	0.109929	0.999991	0.999951	0.998483	0.989502	0.186846	0.132419	0.970922	0.977601	0.0367482	0.0384851	0.0127943	0.00103832	11.1821	0.465919	0.378428	0.176317
	CCC=O	0.122206	0.616747	0.710259	0.513815	0.0926035	0.496227	0.354259	0.386091	0.279321	0.192215	0.829128	0.419111	0.996448	0.99812	0.738554	0.456951	0.568102	0.177036	0.268893	0.247074	0.0529369	0.0434254	0.0741468	0.0746789	9.70835	0.404514	0.35792	0.144784
	CCOP(=O)(O)Oc1cnn(-c2ccc(Cl)cc2)c1	0.28568	0.420822	0.532854	0.379778	0.216164	0.465553	0.990621	0.124946	0.697959	0.90525	0.73977	0.367384	0.0744105	0.976824	0.929786	0.366758	0.279419	0.0116682	0.159364	0.977755	0.999867	0.0143589	0.153642	0.235042	11.3057	0.47107	0.340827	0.160553
Propaphos	CSc1ccc(O)cc1	0.395385	0.397699	0.609827	0.498908	0.128659	0.726762	0.857856	0.225022	0.399111	0.22439	0.994527	0.601342	0.998262	0.999345	0.851742	0.212667	0.54428	0.137994	0.298185	0.17637	0.026956	0.0589192	0.280885	0.633156	11.2782	0.469927	0.439839	0.206692
	CCCOP(=O)(O)OCCC	0.0810033	0.59465	0.650526	0.535672	0.00202322	0.0253326	0.30708	0.0101317	0.0391001	0.609238	0.905833	0.922519	0.99775	0.998597	0.711665	0.244642	0.0367794	0.0733615	0.0643378	0.998956	0.627671	0.00373536	0.00175642	0.0160193	9.45838	0.394099	0.321464	0.126689
	CCCOP(=O)(OCCC)Oc1ccc([S+](C)[O-])cc1	0.208113	0.454946	0.582272	0.446452	0.0517607	0.226096	0.99998	0.0829902	0.997706	0.999214	0.999842	0.682895	0.911453	0.999842	0.999317	0.517022	0.0481043	0.000312592	0.364514	0.994797	1	0.000611812	0.000589114	0.290364	12.8592	0.5358	0.373123	0.199919
	CCCOP(=O)(OCC(C)O)Oc1ccc(SC)cc1	0.35255	0.362952	0.502182	0.34071	0.13956	0.32326	0.999991	0.102709	0.921837	0.979694	0.942226	0.597226	0.185773	0.997621	0.991541	0.318703	0.746332	0.0147396	0.734464	0.999377	0.999997	0.0113616	0.399	0.853057	13.8169	0.575703	0.476269	0.27419
	CCCOP(=O)(OCCC)Oc1ccc(S)cc1	0.556411	0.161907	0.446904	0.227095	0.00709892	0.0529566	0.999995	0.133208	0.993595	0.685041	0.998387	0.253239	0.975307	0.999895	0.999864	0.837423	0.581535	0.00191837	0.962006	0.999975	1	0.00442054	0.0733439	0.2259	13.1774	0.549059	0.409485	0.224832
Prothiofos	CCOP(=S)(S)Oc1ccc(Cl)cc1Cl	1	0.193784	0	0.113806	0.00156803	0.263599	0.999732	0.0266494	0.876323	0.137779	0.999978	0.0784528	0.98093	0.997489	0.999838	0.592929	0.0177145	0.00195413	0.675008	0.894964	0.999727	0.00144202	0.00285169	0.0190107	10.8755	0.453147	0.33138	0.150164
	CCCSP(=O)(OCC)Oc1ccc(Cl)cc1Cl	0.955184	0	0.145688	0	0.287547	0.474941	0.993685	0.205192	0.969635	0.837169	0.996797	0.0269431	0.264358	0.938796	0.96779	0.032352	0.16959	0.0029605	0.267347	0.954461	0.999935	0.00461425	0.527514	0.125535	11.148	0.464501	0.366468	0.170225
	CCCSP(O)(=S)Oc1ccc(Cl)cc1Cl	0.976112	0.153393	0.152542	0.122153	0.255816	0.431022	0.989246	0.135601	0.800102	0.654467	0.981964	0.0242397	0.824484	0.946553	0.976499	0.0351098	0.086282	0.00736977	0.0685942	0.246845	0.999592	0.023168	0.140613	0.220332	10.2521	0.427171	0.32403	0.138416
	CCCS	0.421111	0.447899	0.376032	0.481845	0.00591111	0.116756	0.964603	0.160171	0.754122	0.000562284	0.998346	0.109929	0.999991	0.999951	0.998483	0.989502	0.186846	0.132419	0.970922	0.977601	0.0367482	0.0384851	0.0127943	0.00103832	11.1821	0.465919	0.378428	0.176317
	CCC=O	0.122206	0.616747	0.710259	0.513815	0.0926035	0.496227	0.354259	0.386091	0.279321	0.192215	0.829128	0.419111	0.996448	0.99812	0.738554	0.456951	0.568102	0.177036	0.268893	0.247074	0.0529369	0.0434254	0.0741468	0.0746789	9.70835	0.404514	0.35792	0.144784
	CCOP(O)(=S)Oc1ccc(Cl)cc1Cl	0.908146	0.199192	0.176478	0.165557	0.269101	0.669794	0.995056	0.0707368	0.565388	0.737554	0.956254	0.0292718	0.995963	0.996965	0.988216	0.0408266	0.0452509	0.0014902	0.0803567	0.459153	0.994899	0.0143815	0.170101	0.10084	10.631	0.442957	0.334535	0.148185
Dichlofenthion	Oc1ccc(Cl)cc1Cl	0.66497	0.222532	0.545725	0.346271	0.301884	0.805506	0.665068	0.207364	0.564203	0.485911	0.908164	0.828359	0.996476	0.994483	0.704325	0.388203	0.565003	0.364975	0.208024	0.235912	0.507954	0.0331759	0.505965	0.424	12.4745	0.519769	0.533062	0.277069
	CCOP(O)(=S)OCC	0.3247	0.552593	0.502925	0.496304	0.069676	0.208925	0.839543	0.063887	0.27083	0.420439	0.685373	0.0525792	0.995106	0.99867	0.975069	0.06444	0.0046418	0.00221468	0.102633	0.456767	0.964628	0.012332	0.0151733	0.0088968	9.08835	0.378681	0.256909	0.0972867
	CCOP(=O)(OCC)Oc1ccc(Cl)cc1Cl	0.870767	0.113472	0.154127	0.0900415	0.251885	0.693788	0.993813	0.188092	0.880773	0.889221	0.986348	0.206609	0.623851	0.982427	0.945756	0.0640637	0.103409	0.00257253	0.418585	0.979909	0.998686	0.00270677	0.638174	0.171473	12.2506	0.51044	0.404	0.206218
Pyridiphenthion	CCOP(O)(=S)OCC	0.3247	0.552593	0.502925	0.496304	0.069676	0.208925	0.839543	0.063887	0.27083	0.420439	0.685373	0.0525792	0.995106	0.99867	0.975069	0.06444	0.0046418	0.00221468	0.102633	0.456767	0.964628	0.012332	0.0151733	0.0088968	9.08835	0.378681	0.256909	0.0972867
	O=c1ccc(O)nn1-c1ccccc1	0.20497	0.402942	0.625445	0.496492	0.048045	0.284383	0.803191	0.445893	0.294274	0.301003	0.487365	0.752211	0.224803	0.985779	0.80297	0.601162	0.441008	0.278833	0.238907	0.536798	0.871713	0.0491437	0.0290839	0.162609	10.369	0.432043	0.384174	0.16598
	CCOP(=O)(OCC)Oc1ccc(=O)n(-c2ccccc2)n1	0.311775	0.319123	0.410651	0.301764	0.0976621	0.437679	0.99856	0.562282	0.933588	0.9487	0.880167	0.277958	0.0067263	0.970837	0.950282	0.105765	0.427163	0.00176548	0.445492	0.961973	1	0.00208629	0.3385	0.158131	11.8486	0.493693	0.357691	0.17659
Fosthietan	CCOP(=O)(N=C1SC[S+]1[O-])OCC	0.496527	0.236507	0.412603	0.222072	0.00635819	0.177503	0.983202	0.933772	0.976668	0.98508	0.999986	0.498942	0.018568	0.956873	0.911322	0.230735	0.00101023	0.00147535	0.236769	0.77579	1	0.00217125	0.0674806	0.276771	11.4082	0.475341	0.337339	0.160351
	CCOP(=O)(N=C(S)SC=O)OCC	0.397509	0.275131	0.478652	0.291901	0.000815636	0.0281917	0.999733	0.733088	0.949278	0.262801	0.999995	0.303236	0.0674743	0.926767	0.97686	0.29485	0.0110583	0.00135833	0.807401	0.965471	0.999999	0.000987556	0.0546729	0.0619402	10.8892	0.453715	0.308187	0.139829
	CCOP(=O)(O)N=C1SCS1	0.289632	0.342432	0.471225	0.286678	0.0266765	0.240451	0.980099	0.772072	0.909058	0.78705	0.998972	0.260416	0.128483	0.926758	0.826821	0.435285	0.0717081	0.0313997	0.305072	0.874332	0.999157	0.0199204	0.323425	0.230877	11.538	0.48075	0.348769	0.167671
	CCOP(=O)(O)OCC	0.0422794	0.663194	0.667253	0.590488	0.0237144	0.120954	0.278716	0.0324258	0.108038	0.399542	0.883958	0.352787	0.987073	0.996077	0.837428	0.106424	0.00386215	0.0107672	0.118535	0.921156	0.374605	0.00743616	0.00533399	0.00502227	8.53707	0.355711	0.25814	0.0918234
Tebupirimfos																										0	0		0
Chlorfenvinphos	O=C(CCl)c1ccc(Cl)cc1Cl	0.731977	0.145114	0.49356	0.287959	0.115719	0.681141	0.0672571	0.830405	0.658326	0.609897	0.999019	0.305274	0.999997	0.998486	0.999974	0.0204603	0.729987	0.201416	0.55592	0.303347	0.307947	0.0791471	0.397877	0.861881	12.3821	0.51592	0.5195	0.26802
	CCOP(=O)(O)OCC	0.0422794	0.663194	0.667253	0.590488	0.0237144	0.120954	0.278716	0.0324258	0.108038	0.399542	0.883958	0.352787	0.987073	0.996077	0.837428	0.106424	0.00386215	0.0107672	0.118535	0.921156	0.374605	0.00743616	0.00533399	0.00502227	8.53707	0.355711	0.25814	0.0918234
	CCOP(=O)(OCC)OC(=CCl)c1c(Cl)cc(Cl)c(O)c1O	0.51577	0.139281	0.434465	0.175277	0.065415	0.541622	0.995454	0.669137	0.984792	0.982922	0.996755	0.34415	0.0232395	0.979896	0.997409	0.0865996	0.380555	0.00510363	0.43415	0.974137	0.999976	0.00241646	0.935918	0.403234	13.0677	0.544486	0.450887	0.245502
Diazinon	CCOP(O)(=S)OCC	0.3247	0.552593	0.502925	0.496304	0.069676	0.208925	0.839543	0.063887	0.27083	0.420439	0.685373	0.0525792	0.995106	0.99867	0.975069	0.06444	0.0046418	0.00221468	0.102633	0.456767	0.964628	0.012332	0.0151733	0.0088968	9.08835	0.378681	0.256909	0.0972867
	Cc1cc(O)nc(C(C)C)n1	0.0332111	0.684023	0.68587	0.64396	0.0529415	0.333118	0.348983	0.384814	0.436498	0.339869	0.711038	0.627429	0.475974	0.987291	0.61227	0.58145	0.455275	0.308362	0.214286	0.395227	0.221336	0.0871908	0.0361307	0.113129	9.76968	0.40707	0.396321	0.16133
	CCOP(=O)(OCC)Oc1cc(C)nc(C(C)C)n1	0.510083	0.425976	0.261383	0.337792	0.111263	0.428582	0.996465	0.473931	0.977376	0.967011	0.956106	0.212409	0.0515844	0.990994	0.982431	0.0935131	0.259815	0.0019434	0.542101	0.992992	0.999992	0.00311882	0.355263	0.0997342	12.0319	0.501327	0.354231	0.177585
	CCOP(=S)(OCC)Oc1cc(CO)nc(C(C)C)n1	0.562611	0.427985	0.141061	0.353595	0.111649	0.468784	0.999785	0.206925	0.959031	0.975548	0.936636	0.0118208	0.349	0.998339	0.995507	0.0236757	0.0952051	0.000382118	0.130003	0.796226	1	0.00738495	0.0649219	0.0608354	10.6769	0.444871	0.29767	0.132425
Isoxathion	CCOP(O)(=S)OCC	0.3247	0.552593	0.502925	0.496304	0.069676	0.208925	0.839543	0.063887	0.27083	0.420439	0.685373	0.0525792	0.995106	0.99867	0.975069	0.06444	0.0046418	0.00221468	0.102633	0.456767	0.964628	0.012332	0.0151733	0.0088968	9.08835	0.378681	0.256909	0.0972867
	Oc1cc(-c2ccccc2)on1	0.456454	0.260986	0.571677	0.399703	0.0628321	0.390511	0.991593	0.425748	0.35436	0.31619	0.258384	0.334939	0.151827	0.933797	0.981307	0.748983	0.349305	0.595686	0.517259	0.625183	0.971644	0.0742245	0.0778454	0.219099	11.0695	0.461231	0.470977	0.217229
	CCOP(=O)(OCC)Oc1cc(-c2ccccc2)on1	0.565764	0.181264	0.290839	0.19275	0.110366	0.530055	0.99994	0.49697	0.969198	0.983754	0.720762	0.15164	0.000204698	0.891102	0.98544	0.380144	0.278398	0.00751449	0.674072	0.992505	1	0.0038964	0.733044	0.303924	12.4435	0.518481	0.425978	0.220862
Azinphos-ethyl	CCOP(=O)(OCC)SCn1nnc2ccccc2c1=O	0.498188	0.143246	0.404682	0.176136	0.160691	0.298487	0.981646	0.704993	0.980748	0.886103	0.952711	0.0219573	0.00159624	0.848074	0.880048	0.0562783	0.143967	0.00382491	0.293923	0.996461	0.999999	0.00284144	0.59951	0.0998603	11.136	0.463999	0.359006	0.166578
	O=c1[nH]nnc2ccccc12	0.0928764	0.491624	0.539654	0.49257	0.0784759	0.451115	0.653473	0.488241	0.421497	0.253702	0.526849	0.394956	0.516669	0.988821	0.80247	0.43265	0.688555	0.268261	0.496186	0.511072	0.901117	0.0323247	0.0307802	0.0910261	10.645	0.44354	0.379617	0.168376
	CCOP(=S)(OCC)SC=O	0.707535	0.32235	0.346519	0.325741	0.110141	0.225452	0.997317	0.47808	0.975759	0.769046	0.975831	0.00529639	0.882859	0.997577	0.997291	0.0138975	0.0175839	0.000480623	0.124228	0.511405	1	0.00544588	0.0950448	0.0670704	10.952	0.456331	0.306045	0.139658
	O=Cn1nnc2ccccc2c1=O	0.209749	0.414603	0.593518	0.46375	0.0571355	0.359218	0.606049	0.490118	0.458355	0.313443	0.370164	0.495961	0.542861	0.978548	0.773514	0.478317	0.732373	0.24802	0.42564	0.501352	0.956899	0.0318245	0.0365926	0.0942198	10.6322	0.443009	0.384749	0.170447
	CCOP(=S)(S)OCC	0.804326	0.373253	0.296349	0.346961	0.00056984	0.046263	0.99676	0.0607787	0.672469	0.0392008	0.999866	0.107106	0.994495	0.999512	0.99965	0.709815	0.00744543	0.00152411	0.793185	0.976968	0.997713	0.00104664	0.000568759	0.00159815	11.2274	0.467809	0.335046	0.156738
	CCOP(O)(=S)SCn1nnc2ccccc2c1=O	0.507233	0.151509	0.384447	0.169838	0.155025	0.228407	0.968242	0.807241	0.918774	0.694203	0.918335	0.0271725	0.00415746	0.836757	0.929903	0.0613651	0.0749067	0.0125958	0.0923632	0.919592	0.999992	0.0170531	0.14833	0.226116	10.2536	0.427232	0.306367	0.13089
	CCOP(O)(=S)OCC	0.3247	0.552593	0.502925	0.496304	0.069676	0.208925	0.839543	0.063887	0.27083	0.420439	0.685373	0.0525792	0.995106	0.99867	0.975069	0.06444	0.0046418	0.00221468	0.102633	0.456767	0.964628	0.012332	0.0151733	0.0088968	9.08835	0.378681	0.256909	0.0972867
	O=c1c2ccccc2nnn1CS	0.454473	0.253697	0.487397	0.29883	0.0192259	0.201494	0.792315	0.75861	0.57656	0.0477624	0.939027	0.490352	0.119498	0.91558	0.893566	0.826039	0.554173	0.299996	0.663546	0.575789	0.992378	0.0280962	0.026238	0.0491473	11.2638	0.469325	0.403352	0.189303
Dibrom	O=CC(Cl)(Cl)Br	0.395393	0.154526	0.534876	0.328533	0.0163657	0.325161	0.00902915	0.992098	0.877491	0.638142	0.998076	0.977655	1	0.999994	0.999992	0.0380544	0.59236	0.038958	0.087619	0.0877606	0.214012	0.0893331	0.00488158	0.237926	10.6382	0.44326	0.412214	0.182718
	COP(=O)(O)OC	0.0625581	0.687796	0.671673	0.48844	0.0512411	0.134338	0.618229	0.0870012	0.25247	0.386479	0.729998	0.355927	0.993957	0.998067	0.819478	0.243634	0.0329543	0.00499422	0.111076	0.828449	0.62049	0.0443188	0.00167989	0.00336685	9.22862	0.384526	0.282022	0.108445
	COP(=O)(O)OC(Br)C(Cl)(Cl)Br	0.255153	0.389729	0.49693	0.328421	0.00352477	0.194352	0.0612665	0.649923	0.858612	0.77637	0.999954	0.901147	0.986442	0.99994	0.999926	0.00103809	0.198678	0.0117008	0.010582	0.178562	0.707357	0.0322973	0.00686749	0.525328	10.5741	0.440588	0.370861	0.163397
	CO	0.0760949	0.983386	1	1	0.0663589	0.302366	0.192126	0.595671	0.361852	0.084636	0.615102	0.79863	0.947177	0.991572	0.517086	0.524627	0.280966	0.453099	0.619872	0.2938	0.0935009	0.0408791	0.0262981	0.0555292	10.9206	0.455026	0.431625	0.196401
Famphur	COP(=O)(OC)Oc1ccc(S(=O)(=O)N(C)C)cc1	0.139296	0.60116	0.566645	0.524405	0.191225	0.372937	0.999564	0.269679	0.902503	0.959081	0.919736	0.140665	0.642514	0.991321	0.971724	0.22552	0.428945	0.000944472	0.245194	0.885081	0.999981	0.0234915	0.0192182	0.0426929	12.0635	0.502647	0.338984	0.170389
	COP(=S)(OC)Oc1ccc(S(=O)(=O)O)cc1	0.167666	0.592221	0.584417	0.509943	0.132724	0.262091	0.99644	0.104449	0.248792	0.966302	0.925614	0.00467195	0.999956	0.999817	0.996575	0.00776506	0.0056071	7.41581e-05	0.0261294	0.430982	0.999899	0.0126781	0.00344753	0.0060074	9.98427	0.416011	0.288803	0.120146
	CN(C)S(=O)(=O)c1ccc(O)cc1	0.163223	0.607244	0.696517	0.558377	0.149529	0.506337	0.428307	0.343518	0.481574	0.510773	0.722487	0.609674	0.933235	0.991896	0.663829	0.535043	0.509007	0.156183	0.177907	0.14129	0.60872	0.0530658	0.0449811	0.365152	10.9579	0.456578	0.404283	0.184586
Phosalone	CCOP(=S)(S)OCC	0.804326	0.373253	0.296349	0.346961	0.00056984	0.046263	0.99676	0.0607787	0.672469	0.0392008	0.999866	0.107106	0.994495	0.999512	0.99965	0.709815	0.00744543	0.00152411	0.793185	0.976968	0.997713	0.00104664	0.000568759	0.00159815	11.2274	0.467809	0.335046	0.156738
	CCOP(O)(=S)OCC	0.3247	0.552593	0.502925	0.496304	0.069676	0.208925	0.839543	0.063887	0.27083	0.420439	0.685373	0.0525792	0.995106	0.99867	0.975069	0.06444	0.0046418	0.00221468	0.102633	0.456767	0.964628	0.012332	0.0151733	0.0088968	9.08835	0.378681	0.256909	0.0972867
	CCOP(=O)(OCC)SCn1c(=O)oc2cc(Cl)ccc21	0.543098	0.127731	0.384689	0.159619	0.222783	0.270481	0.992869	0.404302	0.935175	0.899565	0.985693	0.0787353	0.0115342	0.580688	0.846579	0.0916666	0.507884	0.00834471	0.331488	0.980775	0.999999	0.00506387	0.648236	0.277251	11.2943	0.470594	0.394586	0.18569
	CCOP(O)(=S)SCn1c(=O)oc2cc(Cl)ccc21	0.552376	0.131464	0.369059	0.154229	0.202316	0.28777	0.992526	0.424606	0.77792	0.635336	0.954752	0.0679775	0.0335696	0.673286	0.874882	0.0841221	0.266724	0.0149168	0.0787132	0.635242	0.999991	0.0275243	0.237244	0.497993	9.97454	0.415606	0.330323	0.137284
	O=c1oc2cc(Cl)ccc2n1CS	0.454445	0.268788	0.492145	0.300108	0.023256	0.256199	0.820531	0.500864	0.553384	0.060633	0.9717	0.458363	0.662413	0.90532	0.869091	0.726943	0.539208	0.194827	0.660877	0.603491	0.954552	0.0286926	0.0224912	0.151318	11.4796	0.478318	0.390086	0.186585
	O=Cn1c(=O)oc2cc(Cl)ccc21	0.328847	0.336384	0.547467	0.352504	0.106177	0.462812	0.93465	0.327539	0.328722	0.29041	0.403607	0.784792	0.474974	0.920618	0.532862	0.673518	0.848986	0.260421	0.482457	0.488902	0.972592	0.0436329	0.0696546	0.332453	11.305	0.471041	0.454105	0.213902
Heptenophos	O=C1C(Cl)C2C=CCC12	0.160473	0.433291	0.637557	0.546554	0.013732	0.307776	0.443902	0.459719	0.290226	0.331529	0.611284	0.723269	0.956597	0.957732	0.961497	0.455824	0.50182	0.221905	0.311541	0.134298	0.0900836	0.033131	0.0653935	0.217112	9.86625	0.411094	0.37785	0.155332
	COP(=O)(OC)OC1=C(Cl)C2(O)C=CCC12	0.274363	0.452416	0.39946	0.426014	0.0151353	0.111881	0.985747	0.545722	0.894283	0.902466	0.979147	0.492874	0.932968	0.990642	0.948531	0.125799	0.161573	0.00200217	0.211017	0.858694	0.999909	0.0184214	0.0591446	0.0532408	11.8414	0.493394	0.337182	0.166363
	COP(=O)(OC)OC1=C(Cl)C2C=CCC12O	0.295317	0.444971	0.397526	0.415098	0.0108274	0.0947185	0.990944	0.375512	0.860214	0.901982	0.945415	0.467336	0.97223	0.99457	0.95583	0.0978984	0.210955	0.00109412	0.124885	0.868549	0.999587	0.014091	0.0287014	0.0300424	11.4983	0.479096	0.327361	0.156837
	COP(=O)(OC)OC1=C(Cl)C2C=CC(O)C12	0.285181	0.443484	0.42189	0.412698	0.0137383	0.169259	0.989059	0.482478	0.883816	0.901988	0.944571	0.44783	0.946091	0.993305	0.965567	0.126944	0.288097	0.00278216	0.160757	0.784983	0.999745	0.0140883	0.0630827	0.0340712	11.7755	0.490646	0.335318	0.164522
Acethion	CCOC(=O)CSP(O)(=S)OCC	0.205609	0.46019	0.48033	0.417121	0.0462949	0.272022	0.968181	0.374983	0.718162	0.22066	0.975959	0.0607284	0.808182	0.992001	0.893386	0.0229612	0.0085376	0.00696719	0.0391088	0.268914	0.998619	0.0105453	0.0174618	0.0737036	9.34063	0.389193	0.249741	0.0971974
	CCOC(=O)CSP(=O)(OCC)OCC	0.309277	0.406215	0.478651	0.354747	0.046179	0.316169	0.984686	0.308471	0.932458	0.468287	0.998033	0.0577581	0.696819	0.991678	0.886278	0.0105181	0.00775331	0.00188758	0.125408	0.8082	0.999922	0.00155941	0.131549	0.0505635	10.3731	0.432211	0.274638	0.118701
	CCOP(=S)(S)OCC	0.804326	0.373253	0.296349	0.346961	0.00056984	0.046263	0.99676	0.0607787	0.672469	0.0392008	0.999866	0.107106	0.994495	0.999512	0.99965	0.709815	0.00744543	0.00152411	0.793185	0.976968	0.997713	0.00104664	0.000568759	0.00159815	11.2274	0.467809	0.335046	0.156738
	CCOP(O)(=S)OCC	0.3247	0.552593	0.502925	0.496304	0.069676	0.208925	0.839543	0.063887	0.27083	0.420439	0.685373	0.0525792	0.995106	0.99867	0.975069	0.06444	0.0046418	0.00221468	0.102633	0.456767	0.964628	0.012332	0.0151733	0.0088968	9.08835	0.378681	0.256909	0.0972867
	CCOC(=O)CS	0.389869	0.233102	0.519512	0.342044	0.00256302	0.169437	0.859928	0.190423	0.980238	0.00137942	0.99989	0.0845387	0.999965	0.99985	0.999419	0.905809	0.270538	0.0137307	0.900159	0.96377	0.829106	0.0220481	0.00298082	0.000884253	11.6812	0.486716	0.36242	0.176396
	CCOC(=O)C=O	0.135221	0.482318	0.642338	0.555776	0.0523766	0.372105	0.480737	0.55436	0.3314	0.207976	0.787259	0.676211	0.992914	0.998101	0.444633	0.182908	0.423967	0.0747224	0.12939	0.0972469	0.561755	0.0444742	0.0294717	0.165735	9.4234	0.392642	0.333962	0.131127
Azamethiphos	COP(=O)(O)SCn1c(=O)oc2cc(Cl)cnc21	0.215322	0.416301	0.523016	0.355733	0.0982466	0.114566	0.971541	0.39345	0.63568	0.497182	0.92904	0.209082	0.00303598	0.340039	0.437807	0.484795	0.357817	0.125177	0.346062	0.917489	0.999979	0.0372582	0.10376	0.220593	9.73297	0.405541	0.327534	0.132828
	O=c1oc2cc(Cl)cnc2n1CS	0.374078	0.337245	0.502286	0.332843	0.0153967	0.15393	0.914856	0.498541	0.553078	0.0593479	0.925934	0.71039	0.21526	0.932524	0.876596	0.86261	0.625943	0.274423	0.723391	0.608965	0.973296	0.0318379	0.0233525	0.0796762	11.6058	0.483575	0.417096	0.201697
	O=Cn1c(=O)oc2cc(Cl)cnc21	0.277451	0.367093	0.592629	0.404434	0.0586269	0.300893	0.978961	0.288048	0.339588	0.264385	0.326918	0.858451	0.0815048	0.911032	0.569321	0.809718	0.92975	0.373429	0.615321	0.586166	0.995027	0.0425841	0.0431029	0.201995	11.2164	0.467351	0.465504	0.217554
Chlorpyrifos-methyl	COP(=O)(OC)Oc1nc(Cl)c(Cl)cc1Cl	0.727878	0.261288	0.273911	0.253697	0.0772443	0.38614	0.998215	0.226213	0.908463	0.896382	0.986947	0.415105	0.933501	0.995164	0.960799	0.161004	0.549762	0.0021448	0.254243	0.962587	0.999492	0.0182368	0.0705249	0.0464388	12.3654	0.515224	0.368709	0.189968
	Oc1nc(Cl)c(Cl)cc1Cl	0.557011	0.213128	0.520631	0.344169	0.0544182	0.287712	0.841748	0.326654	0.670565	0.492786	0.951302	0.80099	0.994293	0.996066	0.992044	0.431069	0.453188	0.421041	0.359543	0.512848	0.441615	0.0812479	0.151876	0.199775	12.0957	0.503988	0.478035	0.240924
Pirimiphos-methyl	CCNc1nc(C)cc(OP(=S)(OC)OC)n1	0.508822	0.453955	0.0543769	0.383688	0.264973	0.463026	0.993627	0.124083	0.65878	0.83348	0.702137	0.10861	0.544729	0.998047	0.947001	0.0834723	0.248588	0.000384499	0.0672394	0.605926	0.999977	0.0284532	0.0255772	0.0226894	10.1216	0.421735	0.304039	0.128224
	CCN(CC)c1nc(C)cc(OP(=O)(OC)OC)n1	0.422074	0.481921	0.0187094	0.413716	0.170097	0.466949	0.994545	0.353639	0.869312	0.90429	0.974547	0.228991	0.552491	0.994132	0.97144	0.122511	0.742795	0.00116173	0.23895	0.897742	0.999921	0.0203599	0.0803205	0.0751249	11.9957	0.499822	0.364044	0.181957
	CCN(CC)c1nc(C)cc(O)n1	0.144149	0.622803	0.554436	0.581199	0.126626	0.39094	0.3703	0.15064	0.317349	0.230916	0.412417	0.48413	0.264174	0.893984	0.841321	0.516057	0.649444	0.234289	0.2542	0.355971	0.30197	0.0464466	0.0970637	0.137746	8.97857	0.374107	0.354256	0.13253
Thiometon	CCSCCSP(=O)(OC)OC	0.420142	0.435607	0.411827	0.40753	0.110839	0.294762	0.970279	0.71425	0.970432	0.579586	0.996406	0.0559338	0.106335	0.860716	0.789666	0.0280588	0.109691	0.00399671	0.162294	0.991183	0.999975	0.00767148	0.0802378	0.0242752	10.5317	0.438821	0.286429	0.125691
	CC[S+]([O-])CCSP(=S)(OC)OC	0.338342	0.496984	0.362989	0.485377	0.10074	0.231032	0.996312	0.939558	0.982638	0.992916	0.999989	0.0507136	0.151372	0.957263	0.998285	0.0236906	0.00460325	0.000207954	0.00409792	0.473923	1	0.0572259	0.000486301	0.388579	11.0373	0.459889	0.335295	0.154198
	COP(=S)(OC)SCCS	0.57789	0.401928	0.297247	0.385323	0.0258966	0.208131	0.997571	0.698382	0.92832	0.104731	0.999519	0.0129907	0.852523	0.991006	0.978439	0.2827	0.0269866	0.00546802	0.299584	0.971796	0.999984	0.0240502	0.0184405	0.0191805	11.1081	0.462837	0.307954	0.142532
	COP(=S)(OC)SCC=O	0.303703	0.443092	0.372377	0.418331	0.150861	0.280705	0.988268	0.551069	0.848061	0.798625	0.947443	0.0284997	0.962607	0.99602	0.981364	0.042122	0.108391	0.00183813	0.0723069	0.32613	0.999972	0.0268904	0.0295761	0.0559033	10.7342	0.447257	0.308138	0.137817
	CCSCC=O	0.276011	0.322162	0.609548	0.433041	0.0368076	0.315082	0.889173	0.625082	0.30836	0.126568	0.995812	0.733874	0.989511	0.994716	0.731241	0.430541	0.319416	0.0858581	0.590478	0.338641	0.139668	0.0343598	0.0409166	0.087983	10.4549	0.435619	0.357643	0.155796
	CCSCCSP(O)(=S)OC	0.500368	0.382674	0.424625	0.379796	0.187498	0.368143	0.950742	0.657032	0.868481	0.248081	0.993689	0.0856033	0.227604	0.913857	0.757468	0.0374731	0.0151399	0.00849763	0.0559103	0.831214	0.999866	0.0230428	0.020633	0.0485896	9.98603	0.416085	0.274632	0.11427
	CCSCCS	0.341691	0.523243	0.56777	0.523823	0.00621662	0.108336	0.935872	0.72036	0.644969	0.00112799	0.999664	0.223645	0.977816	0.991218	0.922518	0.922793	0.0481345	0.188003	0.817933	0.978028	0.432162	0.0179896	0.00605517	0.00432184	11.9037	0.495987	0.379955	0.188453
Phosphocarb	CCCSP(=O)(O)Oc1ccccc1OC(=O)NC	0.140891	0.41318	0.454317	0.349509	0.0116909	0.0208792	0.652149	0.683755	0.998988	0.536156	0.986933	0.0160286	6.81778e-05	0.0425327	0.962776	0.0293374	0.481526	0.018168	0.03565	0.969731	1	0.00751875	0.0203723	0.0085641	8.84072	0.368363	0.277021	0.102044
	CCCSP(=O)(OCC)Oc1ccccc1O	0.622375	0.192765	0.357852	0.232803	0.100009	0.311682	0.95623	0.350704	0.953699	0.798292	0.996467	0.0169216	0.343292	0.990127	0.978163	0.0276715	0.0363049	0.00157574	0.138612	0.856647	0.999949	0.00691236	0.304305	0.0570511	10.6304	0.442934	0.303388	0.134381
	CCOP(=O)(S)Oc1ccccc1OC(=O)NC	0.197058	0.408451	0.387365	0.323396	5.9904e-05	0.00474411	0.914723	0.358942	0.999061	0.0358171	0.999964	0.123792	0.000254237	0.308765	0.999879	0.801312	0.609874	0.0103195	0.888548	0.999955	1	0.000604817	0.00020566	0.000693382	10.3738	0.432241	0.341776	0.14773
	CCCS	0.421111	0.447899	0.376032	0.481845	0.00591111	0.116756	0.964603	0.160171	0.754122	0.000562284	0.998346	0.109929	0.999991	0.999951	0.998483	0.989502	0.186846	0.132419	0.970922	0.977601	0.0367482	0.0384851	0.0127943	0.00103832	11.1821	0.465919	0.378428	0.176317
	CCC=O	0.122206	0.616747	0.710259	0.513815	0.0926035	0.496227	0.354259	0.386091	0.279321	0.192215	0.829128	0.419111	0.996448	0.99812	0.738554	0.456951	0.568102	0.177036	0.268893	0.247074	0.0529369	0.0434254	0.0741468	0.0746789	9.70835	0.404514	0.35792	0.144784
	CCOP(=O)(O)Oc1ccccc1OC(=O)NC	0.119917	0.438265	0.467004	0.377291	0.015592	0.067573	0.7892	0.578964	0.997256	0.84863	0.899521	0.0900458	0.000505108	0.249948	0.985867	0.0525745	0.54979	0.00770905	0.0412922	0.979325	1	0.00621163	0.0173449	0.0128525	9.59268	0.399695	0.296101	0.11835
Sulprofos	CCCSP(=O)(OCC)Oc1ccc(SC)cc1	0.835166	0.105455	0.257367	0.110778	0.279436	0.364395	0.999954	0.175104	0.986895	0.892013	0.998979	0.00993768	0.317402	0.991903	0.998538	0.0171123	0.216836	0.000934307	0.421672	0.976467	0.999995	0.00880641	0.659999	0.194886	11.82	0.492501	0.390783	0.192461
	CCCSP(=S)(OCC)Oc1ccc([S+](C)[O-])cc1	0.853793	0.299477	0.218585	0.271598	0.337865	0.461912	0.999949	0.171928	0.997906	0.99815	0.999997	0.00263571	0.999691	0.999966	0.999964	0.0194566	0.00621614	1.37019e-05	0.0360044	0.145418	1	0.00184114	0.000348072	0.0277195	10.8504	0.452101	0.330441	0.149393
	CCC=O	0.122206	0.616747	0.710259	0.513815	0.0926035	0.496227	0.354259	0.386091	0.279321	0.192215	0.829128	0.419111	0.996448	0.99812	0.738554	0.456951	0.568102	0.177036	0.268893	0.247074	0.0529369	0.0434254	0.0741468	0.0746789	9.70835	0.404514	0.35792	0.144784
	CCOP(=S)(S)Oc1ccc(SC)cc1	0.892831	0.316776	0.159497	0.260139	0.00149166	0.212074	0.999997	0.0312398	0.940275	0.0918265	0.999953	0.0377632	0.973304	0.999424	0.999977	0.461642	0.0131602	0.000562638	0.83765	0.757363	0.999948	0.0024986	0.005515	0.0326853	11.0276	0.459483	0.32613	0.149851
	CCCSP(=S)(OCC)Oc1ccc(S)cc1	0.85719	0.130977	0.162487	0.155201	0.06405	0.150999	0.999991	0.276319	0.995179	0.485565	0.999967	0.000428914	0.999899	0.999979	0.999993	0.0872484	0.1606	8.32182e-05	0.646473	0.971328	1	0.0133777	0.0511989	0.0199896	11.2285	0.467855	0.32843	0.153658
	CCCSP(O)(=S)Oc1ccc(SC)cc1	0.834017	0.296553	0.272673	0.276078	0.232445	0.317814	0.999842	0.107704	0.879131	0.765292	0.996424	0.00724485	0.962344	0.996574	0.998763	0.0173803	0.0905951	0.00184302	0.118092	0.338906	0.999928	0.0449085	0.149737	0.236276	10.9406	0.455857	0.339854	0.154925
	CCOP(O)(=S)Oc1ccc(SC)cc1	0.769769	0.331933	0.312417	0.3069	0.291942	0.590696	0.999952	0.0799938	0.807069	0.875864	0.987664	0.00894586	0.997555	0.999714	0.999339	0.030149	0.0693088	0.000580849	0.190154	0.541741	0.999704	0.0299227	0.244498	0.173149	11.639	0.484957	0.359053	0.174125
	CCCS	0.421111	0.447899	0.376032	0.481845	0.00591111	0.116756	0.964603	0.160171	0.754122	0.000562284	0.998346	0.109929	0.999991	0.999951	0.998483	0.989502	0.186846	0.132419	0.970922	0.977601	0.0367482	0.0384851	0.0127943	0.00103832	11.1821	0.465919	0.378428	0.176317
Chlormephos	CCOP(=O)(OCC)SCCl	0.552924	0.295806	0.383211	0.288948	0.0160949	0.0925177	0.999768	0.476252	0.999785	0.939005	0.99997	0.00511629	0.0416811	0.996271	0.999755	0.0134754	0.10617	5.88798e-05	0.44137	0.999757	1	0.000341268	0.754016	0.0434795	11.4458	0.476907	0.365405	0.174264
	CCOP(=S)(S)OCC	0.804326	0.373253	0.296349	0.346961	0.00056984	0.046263	0.99676	0.0607787	0.672469	0.0392008	0.999866	0.107106	0.994495	0.999512	0.99965	0.709815	0.00744543	0.00152411	0.793185	0.976968	0.997713	0.00104664	0.000568759	0.00159815	11.2274	0.467809	0.335046	0.156738
	CCOP(O)(=S)OCC	0.3247	0.552593	0.502925	0.496304	0.069676	0.208925	0.839543	0.063887	0.27083	0.420439	0.685373	0.0525792	0.995106	0.99867	0.975069	0.06444	0.0046418	0.00221468	0.102633	0.456767	0.964628	0.012332	0.0151733	0.0088968	9.08835	0.378681	0.256909	0.0972867
	CCOP(O)(=S)SCCl	0.639544	0.311381	0.347789	0.309805	0.0957434	0.126676	0.996415	0.332326	0.993193	0.840965	0.98701	0.000605675	0.930435	0.998315	0.999886	0.0163833	0.0450957	0.000601538	0.0462548	0.926249	1	0.00590947	0.123835	0.0546164	11.129	0.46371	0.313322	0.14529
Chlorethoxyfos	CCOP(O)(=S)OC(Cl)C(Cl)(Cl)Cl	0.677085	0.285828	0.376271	0.283891	0.0132906	0.330808	0.0622363	0.53368	0.655569	0.18073	0.999279	0.473614	0.756043	0.999047	0.9995	0.00180228	0.0142676	0.00396321	0.071648	0.421372	0.528634	0.0210327	0.0290884	0.195201	8.91388	0.371412	0.277308	0.102995
	CCOP(=O)(OCC)OC(Cl)C(Cl)(Cl)Cl	0.561077	0.324473	0.406862	0.303367	0.00788581	0.303985	0.0919464	0.703746	0.886947	0.376173	0.999975	0.795505	0.0595677	0.997815	0.998994	0.000285675	0.0163071	0.000958232	0.184304	0.861248	0.900357	0.00157237	0.142205	0.166967	10.0925	0.420522	0.312648	0.131475
	CCOP(O)(=S)OCC	0.3247	0.552593	0.502925	0.496304	0.069676	0.208925	0.839543	0.063887	0.27083	0.420439	0.685373	0.0525792	0.995106	0.99867	0.975069	0.06444	0.0046418	0.00221468	0.102633	0.456767	0.964628	0.012332	0.0151733	0.0088968	9.08835	0.378681	0.256909	0.0972867
Isophenphos	CCOP(O)(=S)NC(C)C	0.158984	0.629289	0.641683	0.594368	0.00587104	0.102741	0.886504	0.435468	0.434095	0.625679	0.877124	0.853781	0.837224	0.993996	0.861633	0.724011	0.379962	0.039263	0.114542	0.924353	0.999936	0.00697049	0.00859717	0.0858193	12.2219	0.509246	0.373718	0.190314
	CC(C)N	0.108122	0.711331	0.768353	0.698938	0.17682	0.43205	0.0101587	0.185831	0.829545	0.531586	0.89969	0.226816	0.995813	0.926405	0.968749	0.398322	0.762655	0.396784	0.359771	0.0943661	0.141367	0.0481304	0.00823227	0.0426597	10.7225	0.446771	0.419556	0.187445
	CCOP(O)(=S)Oc1ccccc1C(=O)OC(C)C	0.471238	0.378514	0.316311	0.350622	0.112007	0.55593	0.998136	0.0857578	0.477581	0.594393	0.62544	0.0142432	0.772125	0.998381	0.946522	0.0114417	0.0662173	0.00094276	0.00993475	0.0664087	0.9996	0.0116634	0.0430133	0.0843234	8.99075	0.374614	0.266225	0.0997319
	CC(C)OC(=O)c1ccccc1O	0.23406	0.414987	0.609083	0.474056	0.0474723	0.629183	0.440019	0.164575	0.112863	0.074907	0.395956	0.396071	0.280403	0.994842	0.347727	0.0944283	0.35889	0.151057	0.026759	0.065008	0.106464	0.0488408	0.0806084	0.356378	6.90464	0.287693	0.284917	0.0819686
Mecarbam	CCOC(=O)N(C)C(=O)CSP(=O)(OCC)OCC	0.11597	0.486798	0.513974	0.433381	0.0935433	0.239462	0.990864	0.414747	0.96898	0.848528	0.988323	0.0304526	0.00517497	0.891742	0.886677	0.0211527	0.0588026	0.00231053	0.17411	0.978219	0.999995	0.00203553	0.375127	0.0576371	10.578	0.44075	0.303138	0.133608
	CCOC(=O)NC(=O)CSP(=S)(OCC)OCC	0.15456	0.443615	0.479299	0.392713	0.630323	0.571428	0.997437	0.66004	0.975901	0.908938	0.98829	0.00516168	0.0040147	0.960276	0.979978	0.00791532	0.0650042	0.000631954	0.0244903	0.915878	0.999999	0.00685095	0.428616	0.178684	11.78	0.490835	0.383009	0.187994
	CCOC(=O)N(C)C(=O)C=O	0.1217	0.521249	0.640179	0.566995	0.0529765	0.2769	0.660076	0.487996	0.301157	0.392534	0.536062	0.609589	0.767938	0.986181	0.549262	0.448009	0.613179	0.125773	0.312599	0.327579	0.926533	0.0389395	0.0143918	0.123094	10.4009	0.433371	0.361047	0.156467
	CCOP(=S)(S)OCC	0.804326	0.373253	0.296349	0.346961	0.00056984	0.046263	0.99676	0.0607787	0.672469	0.0392008	0.999866	0.107106	0.994495	0.999512	0.99965	0.709815	0.00744543	0.00152411	0.793185	0.976968	0.997713	0.00104664	0.000568759	0.00159815	11.2274	0.467809	0.335046	0.156738
	CCOC(=O)N(C)C(=O)CSP(O)(=S)OCC	0.0745411	0.499919	0.538652	0.477978	0.104705	0.181869	0.987893	0.451297	0.851408	0.510204	0.922584	0.0351819	0.0155451	0.913809	0.90647	0.0301096	0.0373984	0.00761521	0.0337865	0.628705	0.999954	0.0127772	0.0490512	0.10508	9.37653	0.390689	0.245443	0.095892
	CCOP(O)(=S)OCC	0.3247	0.552593	0.502925	0.496304	0.069676	0.208925	0.839543	0.063887	0.27083	0.420439	0.685373	0.0525792	0.995106	0.99867	0.975069	0.06444	0.0046418	0.00221468	0.102633	0.456767	0.964628	0.012332	0.0151733	0.0088968	9.08835	0.378681	0.256909	0.0972867
	CCOC(=O)N(C)C(=O)CS	0.136447	0.487337	0.577595	0.462603	0.0111713	0.145418	0.844201	0.495802	0.730462	0.0236228	0.961512	0.281873	0.77563	0.96712	0.929015	0.728195	0.37469	0.149736	0.660809	0.882127	0.929627	0.0215703	0.00717131	0.014477	11.5982	0.483259	0.35846	0.173229
Naftalofos	CCOP(=O)(OCC)ON1C(=O)c2cccc3cc(O)c(O)c(c23)C1=O	0.491483	0.160484	0.411043	0.20838	0.0571745	0.619796	0.999933	0.930237	0.973251	0.920175	0.99861	0.51749	0.000249316	0.979407	0.960246	0.0341401	0.283848	0.00209688	0.773001	0.97966	1	0.00266931	0.668404	0.369311	13.3411	0.555879	0.438743	0.243888
	CCOP(=O)(O)ON1C(=O)c2cccc3cccc(c23)C1=O	0.241988	0.430637	0.543191	0.405457	0.0611412	0.430398	0.999645	0.789098	0.841884	0.872815	0.983803	0.480736	0.0142792	0.99018	0.915422	0.0888578	0.520491	0.00611733	0.619785	0.900715	0.999994	0.00814297	0.109646	0.252983	12.5074	0.521142	0.370673	0.193174
	CCOP(=O)(OCC)ON1C(=O)c2cccc3c(O)c(O)cc(c23)C1=O	0.491214	0.169147	0.406209	0.207727	0.0687781	0.71417	0.999967	0.938855	0.976777	0.960604	0.999426	0.467947	1.46448e-05	0.968774	0.939961	0.019961	0.219735	0.00156391	0.714138	0.98143	1	0.00120075	0.783402	0.446087	13.4771	0.561545	0.451943	0.253787
Tetrachlorvinphos	O=C(CCl)c1cc(Cl)c(Cl)cc1Cl	0.7614	0.00961002	0.457752	0.191034	0.161483	0.69827	0.200719	0.769392	0.614268	0.648248	0.998944	0.375435	0.99999	0.996289	0.999919	0.0433174	0.795181	0.329626	0.646442	0.519247	0.362553	0.0916247	0.575017	0.873617	13.1194	0.546641	0.585784	0.320214
	COP(=O)(OC)OC(=CCl)c1cc(Cl)c(Cl)c(O)c1Cl	0.428211	0.219968	0.475054	0.259458	0.0896801	0.572816	0.997924	0.531967	0.960785	0.973512	0.998368	0.518871	0.195875	0.985409	0.996215	0.168225	0.813329	0.0158701	0.342943	0.837472	0.998971	0.0229968	0.680979	0.505905	13.5908	0.566284	0.47301	0.267858
Cyanophos	COP(=O)(OC)Oc1ccc(C)cc1	0.488657	0.404617	0.382865	0.400509	0.179251	0.497169	0.98756	0.271463	0.704239	0.785853	0.985531	0.218435	0.948274	0.997541	0.904368	0.128339	0.352591	0.00139857	0.202892	0.759925	0.992054	0.0184442	0.0229391	0.0216965	11.6566	0.485692	0.335532	0.162965
	COP(=S)(OC)Oc1ccc(C(=O)O)cc1	0.184578	0.546927	0.501933	0.498568	0.150387	0.123719	0.998575	0.198978	0.706266	0.82915	0.84726	0.0049865	0.996031	0.999847	0.98801	0.0765595	0.0750013	0.000398801	0.142269	0.619583	0.999915	0.0156978	0.00303268	0.00451917	10.5122	0.438008	0.294767	0.12911
	Cc1ccc(O)cc1	0.462929	0.535928	0.68836	0.512829	0.150466	0.699749	0.201197	0.33564	0.494348	0.173326	0.919033	0.848256	0.997967	0.999295	0.620639	0.372072	0.449989	0.405656	0.307605	0.0820017	0.369918	0.024045	0.215351	0.121787	10.9884	0.457849	0.445594	0.204015
Temephos	COP(=O)(OC)Oc1ccc(Sc2ccc(OP(=S)(OC)OC)cc2)cc1	0.696673	0.42945	0.397596	0.437283	0.568627	0.627987	1	0.162953	0.935523	0.994934	0.999783	0.00110097	0.970081	0.999912	0.999966	0.0342193	0.0787731	7.23744e-07	0.151232	0.978168	1	0.0251631	0.0975508	0.0342413	12.6212	0.525884	0.382807	0.201312
	COP(=S)(OC)Oc1ccc(Sc2ccc(O)cc2)cc1	0.655698	0.38361	0.525648	0.432893	0.498204	0.763656	0.999997	0.241045	0.692479	0.927887	0.999399	0.00664104	0.996315	0.999924	0.999068	0.0888096	0.180184	0.000111758	0.107406	0.609368	0.999567	0.0558461	0.283675	0.370143	12.8176	0.534066	0.419246	0.223905
	COP(=S)(OC)Oc1ccc([S+]([O-])c2ccc(OP(=S)(OC)OC)cc2)cc1	0.737207	0.430927	0.196541	0.404593	0.576389	0.665858	1	0.248006	0.983	0.999918	0.999995	0.000197213	0.999996	1	0.999994	0.0894222	0.00145445	1.4488e-08	0.0278179	0.545099	1	0.00523977	5.46042e-05	0.00612161	11.9178	0.496576	0.366297	0.181895
Mevinphos	COC(=O)CC(C)=O	0.100512	0.750686	0.838359	0.710085	0.0279894	0.322147	0.139628	0.234262	0.229284	0.134745	0.896443	0.441878	0.996854	0.997013	0.682958	0.299189	0.449065	0.144663	0.42336	0.19393	0.0332607	0.0180912	0.00446046	0.0290756	9.09794	0.379081	0.311239	0.117985
Fensulfothion	CCOP(O)(=S)OCC	0.3247	0.552593	0.502925	0.496304	0.069676	0.208925	0.839543	0.063887	0.27083	0.420439	0.685373	0.0525792	0.995106	0.99867	0.975069	0.06444	0.0046418	0.00221468	0.102633	0.456767	0.964628	0.012332	0.0151733	0.0088968	9.08835	0.378681	0.256909	0.0972867
	C[S+]([O-])c1ccc(O)cc1	0.341061	0.58321	0.693821	0.579703	0.0391736	0.400928	0.306701	0.384708	0.827428	0.74198	0.999938	0.824906	0.999867	0.999916	0.938771	0.280606	0.00665078	0.00694027	0.0379517	0.00537584	0.999538	0.0148361	0.000323342	0.0727966	11.0871	0.461964	0.33892	0.156569
	CCOP(=O)(OCC)Oc1ccc([S+](C)[O-])cc1	0.660952	0.290853	0.305042	0.279951	0.105394	0.466679	0.999864	0.32509	0.997015	0.996807	0.999985	0.195683	0.966478	0.999772	0.999625	0.12611	0.00384639	5.89006e-05	0.266594	0.910134	1	0.00054	0.00491326	0.0305727	11.932	0.497165	0.335414	0.166756
	CCOP(=S)(OCC)Oc1ccc(S(C)(=O)=O)cc1	0.20017	0.518157	0.478513	0.477205	0.499288	0.593351	0.999986	0.0821021	0.96452	0.980495	0.799556	0.00158722	0.954878	0.999246	0.996923	0.0371669	0.0218747	0.000144703	0.159957	0.819045	1	0.00693164	0.165066	0.0688875	11.8251	0.49271	0.359081	0.176923
Vamidothion	COP(=O)(OC)SCCSC(C)C(=O)O	0.0628588	0.538291	0.581693	0.53669	0.0538744	0.071789	0.995579	0.479107	0.968051	0.463618	0.996079	0.0107802	0.0278908	0.707576	0.690569	0.0501678	0.0198254	0.0122026	0.198177	0.995206	0.999997	0.00534292	0.0228659	0.00936233	9.49759	0.395733	0.252636	0.0999763
	CNC(=O)C(C)[S+]([O-])CCSP(=O)(OC)OC	0.0804541	0.604629	0.468488	0.50954	0.0123367	0.0485562	0.976197	0.979283	0.98864	0.976717	0.99988	0.0882505	1.07949e-08	0.00385591	0.76932	0.184252	0.00309455	0.00970821	0.0412854	0.994319	1	0.0175021	0.00345018	0.63645	10.3962	0.433175	0.345672	0.149736
	COP(=O)(OC)SCCSC(C)C(N)=O	0.0778841	0.562421	0.502341	0.536759	0.117984	0.234046	0.991003	0.882368	0.977341	0.454375	0.984647	0.0286491	6.21752e-05	0.213941	0.530917	0.0647706	0.128545	0.0120489	0.250699	0.990784	1	0.00811487	0.0821024	0.0444938	9.6763	0.403179	0.286156	0.115372
	CNC(=O)C(C)=O	0.0412988	0.768454	0.738215	0.747385	0.0371817	0.181188	0.394784	0.500801	0.33004	0.186098	0.674721	0.545627	0.804502	0.984127	0.444508	0.461992	0.261093	0.209548	0.436324	0.19925	0.705431	0.019527	0.0125878	0.0451399	9.72982	0.405409	0.329015	0.133386
	COP(=O)(OC)SCCS	0.322726	0.493569	0.344414	0.456755	0.012813	0.0765105	0.994555	0.79501	0.962709	0.0684338	0.999536	0.0100806	0.383951	0.967151	0.923694	0.275408	0.0539587	0.00988	0.479286	0.994094	0.999993	0.00650983	0.0309461	0.00623516	10.6682	0.444509	0.28784	0.127948
	COP(=O)(OC)SCC=O	0.257626	0.472601	0.47116	0.426919	0.0366349	0.124894	0.976099	0.59638	0.949925	0.828254	0.977509	0.152747	0.325774	0.964657	0.897645	0.0584502	0.319989	0.00510947	0.203018	0.762244	0.999989	0.0107487	0.0971513	0.04809	10.9636	0.456817	0.298796	0.136495
	CNC(=O)C(C)S	0.0642933	0.617934	0.570261	0.559253	0.00242365	0.0746201	0.934038	0.367076	0.821761	0.00509093	0.91307	0.0586073	0.0231948	0.733847	0.928763	0.817084	0.120896	0.338401	0.878159	0.786564	0.99409	0.0112032	0.00476893	0.00680856	10.6322	0.443009	0.359305	0.159175
	CNC(=O)C(C)SCC=O	0.197379	0.418144	0.574118	0.428834	0.0284336	0.12241	0.752712	0.728126	0.595783	0.130322	0.876274	0.245855	0.0409436	0.767776	0.58571	0.384517	0.472096	0.202146	0.415309	0.580945	0.989314	0.0166642	0.0248414	0.0457392	9.62439	0.401016	0.312037	0.125132
	CNC(=O)C(C)SCCSP(=O)(O)OC	0.0647108	0.517258	0.550621	0.476644	0.0392084	0.0704725	0.829853	0.800225	0.97077	0.141548	0.921262	0.0136659	3.58978e-05	0.0799413	0.266932	0.0845915	0.00929927	0.0673887	0.199586	0.995496	0.999999	0.00505437	0.0270645	0.0193028	8.15093	0.339622	0.255727	0.0868505
	CNC(=O)C(C)SCCS	0.111644	0.549984	0.579004	0.501352	0.00393715	0.0557997	0.935118	0.81564	0.821504	0.00158983	0.996219	0.0681014	0.0233682	0.711259	0.784307	0.89844	0.0332142	0.398415	0.789673	0.988279	0.998841	0.00952045	0.00528043	0.00557272	11.0861	0.461919	0.384431	0.177576
Phosemet	CCOP(=S)(OCC)SCS(=O)(=O)CC	0.134958	0.4795	0.556083	0.448396	0.386313	0.198508	0.999898	0.387352	0.997124	0.987262	0.959387	5.03246e-05	0.818255	0.999307	0.999694	0.00593418	0.112651	8.29504e-05	0.0347733	0.998457	1	0.00216463	0.0501838	0.0287903	11.5851	0.482714	0.331388	0.159966
	CCOP(=O)(OCC)SC[S+]([O-])CC	0.385484	0.357979	0.442339	0.316492	0.0178458	0.0645108	0.968004	0.852465	0.983147	0.974247	0.999712	0.20614	0.071202	0.974144	0.968626	0.0468447	0.00279953	0.000912663	0.198853	0.922875	1	0.00157765	0.0406075	0.0589097	10.8557	0.452322	0.301734	0.136481
	CC[S+]([O-])C=O	0.114036	0.501879	0.681873	0.560836	0.00540278	0.128502	0.610482	0.813285	0.89785	0.867586	0.999998	0.964308	0.999993	0.999997	0.999279	0.26952	0.000827	0.000802546	0.0681147	0.0104388	0.999633	0.00545582	1.27315e-05	0.00535881	11.5055	0.479395	0.353204	0.169324
	CCOP(=S)(S)OCC	0.804326	0.373253	0.296349	0.346961	0.00056984	0.046263	0.99676	0.0607787	0.672469	0.0392008	0.999866	0.107106	0.994495	0.999512	0.99965	0.709815	0.00744543	0.00152411	0.793185	0.976968	0.997713	0.00104664	0.000568759	0.00159815	11.2274	0.467809	0.335046	0.156738
	CCOP(O)(=S)SC[S+]([O-])CC	0.332002	0.349986	0.438094	0.323214	0.0127238	0.0422306	0.92556	0.916895	0.874015	0.947398	0.998671	0.336816	0.0317783	0.89995	0.977057	0.131887	0.0025692	0.00442994	0.0360565	0.365322	0.999998	0.0225747	0.00244115	0.24543	10.2171	0.425712	0.304036	0.129432
	CCOP(O)(=S)OCC	0.3247	0.552593	0.502925	0.496304	0.069676	0.208925	0.839543	0.063887	0.27083	0.420439	0.685373	0.0525792	0.995106	0.99867	0.975069	0.06444	0.0046418	0.00221468	0.102633	0.456767	0.964628	0.012332	0.0151733	0.0088968	9.08835	0.378681	0.256909	0.0972867
	CC[S+]([O-])CS	0.287176	0.417629	0.531399	0.486425	0.00150194	0.0756657	0.979848	0.292612	0.889902	0.127238	1	0.585765	0.999443	0.999859	0.998963	0.342552	0.000387426	0.00599995	0.184356	0.00668605	0.997797	0.00342197	1.58268e-05	0.00529348	10.2199	0.425831	0.295233	0.125719
Oxydemeton-methyl	CCS(=O)(=O)CCSP(=O)(OC)OC	0.0941796	0.625852	0.597794	0.554248	0.0392091	0.0810522	0.998566	0.638399	0.97276	0.786911	0.996024	0.00489562	0.0892382	0.882005	0.874504	0.0416102	0.414147	0.00335461	0.209063	0.99202	1	0.00461854	0.023156	0.0112166	10.9348	0.455618	0.29627	0.134986
	CC[S+]([O-])CCSP(=O)(O)OC	0.0283985	0.632655	0.632551	0.568129	0.0175937	0.0263087	0.878654	0.900219	0.967772	0.955058	0.999916	0.180432	0.00816201	0.627687	0.96897	0.347114	0.00690263	0.00713132	0.0300302	0.95954	0.999999	0.0231144	0.00017688	0.111934	10.8784	0.453269	0.312983	0.141866
	CC[S+]([O-])CCS	0.116003	0.582093	0.618339	0.5885	0.00257204	0.025124	0.968183	0.995723	0.887922	0.645129	1	0.888345	0.989351	0.993151	0.998964	0.826696	0.0060308	0.00506599	0.212744	0.60531	0.999991	0.0201223	3.56943e-07	0.332409	13.3078	0.55449	0.404906	0.224516
	CC[S+]([O-])CC=O	0.128565	0.528847	0.649819	0.519556	0.013908	0.133099	0.562621	0.401933	0.834556	0.834954	0.999941	0.847751	0.999934	0.999929	0.994556	0.221814	0.00471435	0.00369815	0.0470599	0.0294346	0.971933	0.0081046	3.83259e-05	0.0116218	10.7484	0.447849	0.328384	0.147067
Disulfoton	CCOP(=O)(OCC)SCCSCC	0.707315	0.322938	0.433175	0.337686	0.130798	0.341264	0.990062	0.653615	0.992461	0.711342	0.997818	0.0129259	0.0329721	0.933265	0.950881	0.0102177	0.0204903	0.000613954	0.20879	0.999197	0.999999	0.000776733	0.39297	0.0165971	11.1982	0.46659	0.322617	0.15053
	CCOP(=S)(OCC)SCC[S+]([O-])CC	0.756192	0.379421	0.424889	0.384194	0.202257	0.272791	0.998128	0.949469	0.993753	0.998097	0.999898	0.015024	0.047156	0.980195	0.999204	0.0435989	0.00786143	0.00016663	0.0215409	0.986878	1	0.00856858	0.00526936	0.264787	11.7393	0.489139	0.335299	0.164008
	CCSCC=O	0.276011	0.322162	0.609548	0.433041	0.0368076	0.315082	0.889173	0.625082	0.30836	0.126568	0.995812	0.733874	0.989511	0.994716	0.731241	0.430541	0.319416	0.0858581	0.590478	0.338641	0.139668	0.0343598	0.0409166	0.087983	10.4549	0.435619	0.357643	0.155796
	CCOP(=S)(S)OCC	0.804326	0.373253	0.296349	0.346961	0.00056984	0.046263	0.99676	0.0607787	0.672469	0.0392008	0.999866	0.107106	0.994495	0.999512	0.99965	0.709815	0.00744543	0.00152411	0.793185	0.976968	0.997713	0.00104664	0.000568759	0.00159815	11.2274	0.467809	0.335046	0.156738
	CCOP(=S)(OCC)SCC=O	0.665551	0.326716	0.328676	0.316996	0.249801	0.430621	0.997303	0.559777	0.968595	0.901217	0.970872	0.00789592	0.834612	0.99779	0.995199	0.0110988	0.0724479	0.000632709	0.133684	0.830391	0.999999	0.00494479	0.192369	0.0945141	11.8917	0.495488	0.342707	0.169807
	CCOP(=S)(OCC)SCCS	0.835065	0.326637	0.345423	0.330784	0.0544683	0.312627	0.997729	0.787391	0.975083	0.216345	0.99936	0.00316154	0.324178	0.991693	0.986496	0.0849911	0.0203223	0.00197287	0.33671	0.996188	0.999999	0.00293054	0.142331	0.0184718	11.0904	0.462098	0.301673	0.139402
	CCOP(O)(=S)SCCSCC	0.698554	0.340241	0.421517	0.358163	0.176832	0.336852	0.96807	0.650705	0.913686	0.303645	0.992944	0.0260123	0.220481	0.940362	0.902527	0.019307	0.00523932	0.00421509	0.0571167	0.965985	0.999975	0.00831583	0.0240158	0.0411083	10.3759	0.432328	0.28093	0.121454
	CCOP(O)(=S)OCC	0.3247	0.552593	0.502925	0.496304	0.069676	0.208925	0.839543	0.063887	0.27083	0.420439	0.685373	0.0525792	0.995106	0.99867	0.975069	0.06444	0.0046418	0.00221468	0.102633	0.456767	0.964628	0.012332	0.0151733	0.0088968	9.08835	0.378681	0.256909	0.0972867
	CCSCCS	0.341691	0.523243	0.56777	0.523823	0.00621662	0.108336	0.935872	0.72036	0.644969	0.00112799	0.999664	0.223645	0.977816	0.991218	0.922518	0.922793	0.0481345	0.188003	0.817933	0.978028	0.432162	0.0179896	0.00605517	0.00432184	11.9037	0.495987	0.379955	0.188453
Ethion	CCOP(=O)(OCC)SCSP(=S)(OCC)OCC	0.559722	0.0991343	0.239022	0.0703476	0.315638	0.629277	0.99978	0.804824	0.998617	0.990727	0.997288	0.000855365	0.0367092	0.993038	0.994229	0.00149756	0.00786366	2.27237e-05	0.0915055	0.999829	1	0.000491697	0.871855	0.0617591	11.764	0.490168	0.406102	0.199058
	CCOP(=S)(OCC)SC=O	0.707535	0.32235	0.346519	0.325741	0.110141	0.225452	0.997317	0.47808	0.975759	0.769046	0.975831	0.00529639	0.882859	0.997577	0.997291	0.0138975	0.0175839	0.000480623	0.124228	0.511405	1	0.00544588	0.0950448	0.0670704	10.952	0.456331	0.306045	0.139658
	CCOP(=S)(S)OCC	0.804326	0.373253	0.296349	0.346961	0.00056984	0.046263	0.99676	0.0607787	0.672469	0.0392008	0.999866	0.107106	0.994495	0.999512	0.99965	0.709815	0.00744543	0.00152411	0.793185	0.976968	0.997713	0.00104664	0.000568759	0.00159815	11.2274	0.467809	0.335046	0.156738
	CCOP(O)(=S)SCSP(=S)(OCC)OCC	0.59974	0.0889339	0.196963	0.0571627	0.494832	0.421017	0.999805	0.813041	0.996617	0.98366	0.997069	0.000238774	0.0228161	0.991341	0.997686	0.0016644	0.00397272	5.53695e-05	0.0181731	0.998016	1	0.00251687	0.614534	0.140251	11.4401	0.476671	0.389908	0.185858
	CCOP(O)(=S)OCC	0.3247	0.552593	0.502925	0.496304	0.069676	0.208925	0.839543	0.063887	0.27083	0.420439	0.685373	0.0525792	0.995106	0.99867	0.975069	0.06444	0.0046418	0.00221468	0.102633	0.456767	0.964628	0.012332	0.0151733	0.0088968	9.08835	0.378681	0.256909	0.0972867
	CCOP(=S)(OCC)SCS	0.686964	0.245586	0.313444	0.253426	0.0395561	0.242888	0.998743	0.570173	0.968029	0.478835	0.999305	0.0120995	0.447179	0.996402	0.982478	0.0250447	0.0146058	0.00167887	0.376948	0.93005	0.999993	0.0018692	0.0331115	0.0257338	10.6441	0.443506	0.285705	0.126712
Thionazin	CCOP(O)(=S)OCC	0.3247	0.552593	0.502925	0.496304	0.069676	0.208925	0.839543	0.063887	0.27083	0.420439	0.685373	0.0525792	0.995106	0.99867	0.975069	0.06444	0.0046418	0.00221468	0.102633	0.456767	0.964628	0.012332	0.0151733	0.0088968	9.08835	0.378681	0.256909	0.0972867
	Oc1cnccn1	0.136319	0.750653	0.788694	0.790482	0.0748818	0.176603	0.599086	0.250418	0.745066	0.180603	0.93926	0.769532	0.786503	0.997557	0.886601	0.579374	0.617244	0.297516	0.297577	0.516735	0.484248	0.0657276	0.00816166	0.0307315	11.7696	0.490399	0.417038	0.204515
	CCOP(=O)(OCC)Oc1cnccn1	0.268935	0.579872	0.350454	0.493966	0.0841903	0.305254	0.977603	0.340345	0.936953	0.85083	0.968851	0.179082	0.155825	0.99209	0.957772	0.0960861	0.0487894	0.00196497	0.305853	0.912515	0.999896	0.00530434	0.152659	0.0456524	11.0107	0.458781	0.295197	0.135431
Kitazine	CCOP(=O)(O)SCc1ccccc1	0.26048	0.406392	0.534178	0.383569	0.0735661	0.182758	0.786363	0.330268	0.635017	0.779157	0.931547	0.0203343	0.403529	0.984763	0.768106	0.113317	0.0733954	0.0131002	0.136766	0.703811	0.997828	0.0175411	0.0554131	0.0598836	9.65108	0.402128	0.261942	0.105334
	SCc1ccccc1	0.4603	0.354364	0.477478	0.394713	0.0124242	0.200916	0.73512	0.0822749	0.823806	0.000686062	0.996652	0.0773016	0.99994	0.999948	0.994865	0.95958	0.599701	0.080186	0.897163	0.920848	0.526768	0.058605	0.00474633	0.00266942	11.6611	0.485877	0.396612	0.192705
	CCOP(=O)(S)OCC	0.461072	0.424869	0.427019	0.387511	7.24303e-05	0.00704654	0.951315	0.016067	0.659805	0.00570876	0.999985	0.311184	0.99128	0.999112	0.999813	0.951188	0.0271369	0.00534548	0.975842	0.999969	0.986201	0.0005291	4.5251e-05	0.000208585	11.5883	0.482847	0.358266	0.172988
	CCOP(=O)(O)OCC	0.0422794	0.663194	0.667253	0.590488	0.0237144	0.120954	0.278716	0.0324258	0.108038	0.399542	0.883958	0.352787	0.987073	0.996077	0.837428	0.106424	0.00386215	0.0107672	0.118535	0.921156	0.374605	0.00743616	0.00533399	0.00502227	8.53707	0.355711	0.25814	0.0918234
	O=Cc1ccccc1	0.253055	0.480271	0.649481	0.466749	0.165707	0.642785	0.191888	0.104819	0.168384	0.0170816	0.227868	0.698047	0.999739	0.999929	0.848611	0.136982	0.903757	0.444257	0.451495	0.100289	0.0126385	0.0210342	0.0819333	0.0161451	9.08295	0.378456	0.42699	0.161597

## Sheet: Table S5
Acronyms	Key feature descriptors
AATSC7i	Average centered Broto-Moreau autocorrelation - lag 7 / weighted by first ionization potential
VE2_DzZ	Average coefficient sum of the last eigenvector from Barysz matrix / weighted by atomic number
ATSC4c	Centered Broto-Moreau autocorrelation - lag 4 / weighted by charges
VE2_Dzp	Average coefficient sum of the last eigenvector from Barysz matrix / weighted by polarizabilities
GATS3e	Geary autocorrelation - lag 3 / weighted by Sanderson electronegativities
GATS3c	Geary autocorrelation - lag 3 / weighted by charges
GATS1m	Geary autocorrelation - lag 1 / weighted by mass
VE3_Dzm	Logarithmic coefficient sum of the last eigenvector from Barysz matrix / weighted by mass
ASP-5	Average simple path, order 5
GATS4c	Geary autocorrelation - lag 4 / weighted by charges
ATSC2c	Centered Broto-Moreau autocorrelation - lag 2 / weighted by charges
JGI7	Mean topological charge index of order 7
ASP-7	Average simple path, order 7
GATS2m	Geary autocorrelation - lag 2 / weighted by mass
MDEC-13	Molecular distance edge between all primary and tertiary carbons
GATS2s	Geary autocorrelation - lag 2 / weighted by I-state
ATSC5s	Centered Broto-Moreau autocorrelation - lag 5 / weighted by I-state
AATS1i	Average Broto-Moreau autocorrelation - lag 1 / weighted by first ionization potential
ATSC6p	Centered Broto-Moreau autocorrelation - lag 6 / weighted by polarizabilities
JGI6	Mean topological charge index of order 6
SpMin6_Bhi	Smallest absolute eigenvalue of Burden modified matrix - n 6 / weighted by relative first ionization potential
ATSC8e	Centered Broto-Moreau autocorrelation - lag 8 / weighted by Sanderson electronegativities
MLFER_BO	Overall or summation solute hydrogen bond basicity
AATSC7s	Average centered Broto-Moreau autocorrelation - lag 7 / weighted by I-state
MDEO-22	Molecular distance edge between all secondary oxygens
SpMin7_Bhi	Smallest absolute eigenvalue of Burden modified matrix - n 7 / weighted by relative first ionization potential
VR2_Dzp	Normalized Randic-like eigenvector-based index from Barysz matrix / weighted by polarizabilities
mindssC	Minimum atom-type E-State: =C<
ATSC8p	Centered Broto-Moreau autocorrelation - lag 8 / weighted by polarizabilities
AATS5s	Average Broto-Moreau autocorrelation - lag 5 / weighted by I-state
ALogp2	Square of ALogP
ATSC2e	Centered Broto-Moreau autocorrelation - lag 2 / weighted by Sanderson electronegativities
AATSC8i	Average centered Broto-Moreau autocorrelation - lag 8 / weighted by first ionization potential
VE2_Dze	Average coefficient sum of the last eigenvector from Barysz matrix / weighted by Sanderson electronegativities
VE2_Dt	Average coefficient sum of the last eigenvector from detour matrix
ATSC4s	Centered Broto-Moreau autocorrelation - lag 4 / weighted by I-state
AATSC3m	Average centered Broto-Moreau autocorrelation - lag 3 / weighted by mass
topoShape	Petitjean topological shape index
JGI8	Mean topological charge index of order 8
JGI3	Mean topological charge index of order 3
AATS8s	Average Broto-Moreau autocorrelation - lag 8 / weighted by I-state
AATSC0i	Average centered Broto-Moreau autocorrelation - lag 0 / weighted by first ionization potential
GATS3s	Geary autocorrelation - lag 3 / weighted by I-state
MATS2m	Moran autocorrelation - lag 2 / weighted by mass
VE2_Dzv	Average coefficient sum of the last eigenvector from Barysz matrix / weighted by van der Waals volumes
SpMin8_Bhi	Smallest absolute eigenvalue of Burden modified matrix - n 8 / weighted by relative first ionization potential
GATS7i	Geary autocorrelation - lag 7 / weighted by first ionization potential
MDEC-11	Molecular distance edge between all primary carbons
AATSC6m	Average centered Broto-Moreau autocorrelation - lag 6 / weighted by mass
ATSC5p	Average centered Broto-Moreau autocorrelation - lag 5 / weighted by polarizabilities
VE2_Dzs	Average coefficient sum of the last eigenvector from Barysz matrix / weighted by I-state
ASP-6	Average simple path, order 6
ATSC4v	Centered Broto-Moreau autocorrelation - lag 4 / weighted by van der Waals volumes
BCUTc-1l	nhigh lowest partial charge weighted BCUTS
ATSC1e	Centered Broto-Moreau autocorrelation - lag 1 / weighted by Sanderson electronegativities
minHBa	Minimum E-States for (strong) Hydrogen Bond acceptors
ATSC6e	Centered Broto-Moreau autocorrelation - lag 6 / weighted by Sanderson electronegativities
AATS7i	Average Broto-Moreau autocorrelation - lag 7 / weighted by first ionization potential
TopoPSA	Topological polar surface area
VC-4	Valence cluster, order 4
AATS7s	Average Broto-Moreau autocorrelation - lag 7 / weighted by I-state
MATS2s	Moran autocorrelation - lag 2 / weighted by I-state
WTPT-5	Sum of path lengths starting from nitrogens
VR2_DzZ	Normalized Randic-like eigenvector-based index from Barysz matrix / weighted by atomic number
AATSC7c	Average centered Broto-Moreau autocorrelation - lag 7 / weighted by charges
JGI2	Mean topological charge index of order 2
nAtomLC	Number of atoms in the largest chain
SC-5	Simple cluster, order 5
apol	Sum of the atomic polarizabilities (including implicit hydrogens)
minsssCH	Minimum atom-type E-State: >CH-
JGI5	Mean topological charge index of order 5
minsCl	Minimum atom-type E-State: -Cl
SC-4	Simple cluster, order 4
nAtomLAC	Number of atoms in the longest aliphatic chain
ETA_dAlpha_B	A measure of count of hydrogen bond acceptor atoms and/or polar surface area
MDEC-24	Molecular distance edge between all secondary and quaternary carbons
minHCsatu	Minimum atom-type H E-State: H on C sp3 bonded to unsaturated C
minwHBd	Minimum E-States for weak Hydrogen Bond donors
